# Supplementary material for: Environmental DNA (eDNA) Technology in Biodiversity and Ecosystem Health Research: Advances and Prospects
Source: Ecol Evol. 2026 Jan 9;16(1):e72891. doi: 10.1002/ece3.72891 (PMC12789655; doi:10.1002/ece3.72891)
Supplement: Supplementary file 1 — download1‐1000: ece372891‐sup‐0001‐download1‐1000.txt. [file ECE3-16-e72891-s001.txt]

FN Clarivate Analytics Web of Science
VR 1.0
PT J
AU Haderlé, R
   Bouveret, L
   Chazal, J
   Girardet, J
   Iglésias, S
   Lopez, PJ
   Millon, C
   Valentini, A
   Ung, V
   Jung, JL
AF Haderle, Rachel
   Bouveret, Laurent
   Chazal, Jordane
   Girardet, Justine
   Iglesias, Samuel
   Lopez, Pascal-Jean
   Millon, Cedric
   Valentini, Alice
   Ung, Visotheary
   Jung, Jean-Luc
TI eDNA-based survey of the marine vertebrate biodiversity off the west
   coast of Guadeloupe (French West Indies)
SO BIODIVERSITY DATA JOURNAL
LA English
DT Article
DE environmental-DNA; marine mammals; fish; West Indies; 12S mitochondrial
   ribosomal RNA; metabarcoding; temporal variations
ID ENVIRONMENTAL DNA
AB In the marine environment, knowledge of biodiversity remains incomplete for many taxa, requiring assessments to understand and monitor biodiversity loss. Environmental DNA (eDNA) metabarcoding is a powerful tool for monitoring marine biodiversity, as it enables several taxa to be characterised simultaneously in a single sample. However, the data generated by environmental DNA metabarcoding are often not easily reusable. Implementing FAIR principles and standards for eDNA-derived data can facilitate datasharing within the scientific community.
C1 [Haderle, Rachel; Iglesias, Samuel; Ung, Visotheary; Jung, Jean-Luc] Univ Antilles, Sorbonne Univ, CNRS, Museum Natl Histoire Naturelle,Inst Systemat Evolu, Paris, France.
   [Haderle, Rachel; Jung, Jean-Luc] Stn Marine Dinard Museum Natl Dhistoire Naturelle, Dinard, France.
   [Bouveret, Laurent; Chazal, Jordane] Observ Mammiferes Marins Archipel Guadeloupeen OMM, Port-louis, France.
   [Girardet, Justine] Univ Toulon & Var, CNRS, Ctr Int Intelligence Artificielle Acoust Naturelle, LIS, Toulon, France.
   [Iglesias, Samuel] Stn Marine Concarneau Museum Natl Dhistoire Nature, Concarneau, France.
   [Lopez, Pascal-Jean] Univ Antilles, Sorbonne Univ, CNRS, Lab Biol Organismes & Ecosyst Aquat,MNHN,IRD207,UC, Paris, France.
   [Valentini, Alice] SPYGEN, Le Bourget Du Lac, France.
C3 Sorbonne Universite; Museum National d'Histoire Naturelle (MNHN); Centre
   National de la Recherche Scientifique (CNRS); Centre National de la
   Recherche Scientifique (CNRS); Universite de Toulon; Centre National de
   la Recherche Scientifique (CNRS); Institut de Recherche pour le
   Developpement (IRD); Museum National d'Histoire Naturelle (MNHN);
   Sorbonne Universite
RP Haderlé, R (corresponding author), Univ Antilles, Sorbonne Univ, CNRS, Museum Natl Histoire Naturelle,Inst Systemat Evolu, Paris, France.; Haderlé, R (corresponding author), Stn Marine Dinard Museum Natl Dhistoire Naturelle, Dinard, France.
EM rachel.haderle@mnhn.fr
RI ; Lopez, Pascal Jean/P-5813-2019; valentini, alessio/L-3970-2013; Jung,
   Jean Luc/H-5108-2011; Jung, Jean-Luc/H-5108-2011
OI Lopez, Pascal Jean/0000-0002-9914-4252; Ung,
   Visotheary/0000-0002-4049-0820; Haderlé, Rachel/0009-0004-5752-3336;
   Jung, Jean-Luc/0000-0002-8795-8056
FU French programme "Investissements d'Avenir" [ANR-11-LABX-0010]; BiCIKL
   project [101007492]
FX We would like to thank the Labex DRIIHM; the French programme ''
   Investissements d'Avenir '' (ANR-11-LABX-0010) , which is managed by the
   ANR. We express our gratitude to Sophie Bedel and to the Guadeloupe
   National Park for the 9 June 2021 transect, made aboard the Park's ship.
   We would like to thank the BiCIKL project, grant no. 101007492, which
   enabled the publication of this datapaper.
CR Andersson A, 2021, Publishing DNA- derived data through biodiversity data platforms. v1.0, DOI [10.35035/doc-vf1a-nr22, DOI 10.35035/DOC-VF1A-NR22]
   Allan EA, 2021, ENVIRON DNA, V3, P492, DOI [10.1002/edn3.141, 10.1002/edn3.141, DOI 10.1002/EDN3.141]
   Barnosky AD, 2011, NATURE, V471, P51, DOI 10.1038/nature09678
   Berry O, 2021, ENVIRON DNA, V3, P699, DOI [10.1002/edn3.173, 10.1002/edn3.173, DOI 10.1002/EDN3.173]
   Bohmann K, 2014, TRENDS ECOL EVOL, V29, P358, DOI 10.1016/j.tree.2014.04.003
   Bouchon C, 2002, La peche aux Antilles, DOI [10.4000/books.irdeditions.8197, DOI 10.4000/BOOKS.IRDEDITIONS.8197]
   Bouchon-Navaro Y, 1997, Les Peuplements ichtyologiques recifaux des Antilles. Distribution spatiale et dynamique temporelle
   Bowen BW, 2013, TRENDS ECOL EVOL, V28, P359, DOI 10.1016/j.tree.2013.01.018
   Boyer F, 2016, MOL ECOL RESOUR, V16, P176, DOI 10.1111/1755-0998.12428
   Briggs JC, 2007, DIVERS DISTRIB, V13, P544, DOI 10.1111/j.1472-4642.2007.00362.x
   Canals O, 2021, LIMNOL OCEANOGR LETT, V6, P339, DOI 10.1002/lol2.10213
   Coche L, 2021, BIODIVERS DATA J, V9, DOI 10.3897/BDJ.9.e69022
   Cote D, 2023, ICES J MAR SCI, V80, P2545, DOI 10.1093/icesjms/fsad169
   Dalongeville A, 2022, J APPL ECOL, V59, P2803, DOI 10.1111/1365-2664.14276
   Díaz S, 2019, SCIENCE, V366, P1327, DOI 10.1126/science.aax3100
   Dromard CR, 2022, ENVIRON SCI POLLUT R, V29, P51, DOI 10.1007/s11356-019-04661-w
   Froese R., 2014, FishBase
   Giraud-Renard E, 2022, J COASTAL RES, DOI 10.2112/JCOASTRES-D-21-00161.1
   Govindarajan AF, 2023, FRONT MAR SCI, V10, DOI 10.3389/fmars.2023.1219993
   Günther B, 2022, SCI REP-UK, V12, DOI 10.1038/s41598-022-09285-8
   Hervé V, 2023, SCI TOTAL ENVIRON, V866, DOI 10.1016/j.scitotenv.2022.161205
   Jung J, 2024, L'inventaire de la biodiversite
   Kerr M, 2020, FISH OCEANOGR, V29, P340, DOI 10.1111/fog.12475
   Madon B, 2022, MAR POLICY, V143, DOI 10.1016/j.marpol.2022.105160
   Méndez-Fernandez P, 2018, MAR POLLUT BULL, V137, P56, DOI 10.1016/j.marpolbul.2018.10.012
   Mora C, 2011, PLOS BIOL, V9, DOI 10.1371/journal.pbio.1001127
   Fernández AP, 2021, ENVIRON DNA, V3, P142, DOI [10.1002/edn3.140, DOI 10.1002/EDN3.140, 10.1002/edn3.140, 10.1002/EDN3.140]
   Ruppert KM, 2019, GLOB ECOL CONSERV, V17, DOI 10.1016/j.gecco.2019.e00547
   SABATES A, 1990, DEEP-SEA RES, V37, P1085, DOI 10.1016/0198-0149(90)90052-W
   Sutton TT, 2013, J FISH BIOL, V83, P1508, DOI 10.1111/jfb.12263
   Taberlet P, 2018, ENVIRONMENTAL DNA: FOR BIODIVERSITY RESEARCH AND MONITORING, P1, DOI 10.1093/oso/9780198767220.001.0001
   Taberlet P, 2012, MOL ECOL, V21, P2045, DOI 10.1111/j.1365-294X.2012.05470.x
   Valentini A, 2016, MOL ECOL, V25, P929, DOI 10.1111/mec.13428
   Valentini A, 2009, TRENDS ECOL EVOL, V24, P110, DOI 10.1016/j.tree.2008.09.011
   West KM, 2020, MOL ECOL, V29, P1069, DOI 10.1111/mec.15382
   Wieczorek J, 2012, PLOS ONE, V7, DOI 10.1371/journal.pone.0029715
   Wiens JJ, 2023, PLOS BIOL, V21, DOI 10.1371/journal.pbio.3002388
   Wilkinson MD, 2016, SCI DATA, V3, DOI 10.1038/sdata.2016.18
   Yilmaz P, 2011, NAT BIOTECHNOL, V29, P415, DOI 10.1038/nbt.1823
NR 39
TC 5
Z9 7
U1 4
U2 25
PU PENSOFT PUBLISHERS
PI SOFIA
PA 12 PROF GEORGI ZLATARSKI ST, SOFIA, 1700, BULGARIA
SN 1314-2836
EI 1314-2828
J9 BIODIVERS DATA J
JI Biodiver. Data J.
PD JUN 21
PY 2024
VL 12
AR e125348
DI 10.3897/BDJ.12.e125348
PG 16
WC Biodiversity Conservation
WE Science Citation Index Expanded (SCI-EXPANDED)
SC Biodiversity & Conservation
GA WZ5X5
UT WOS:001258722700001
PM 38948133
OA Green Submitted, gold
DA 2025-12-19
ER

PT J
AU Bairoliya, S
   Xiang, JKZ
   Cao, B
AF Bairoliya, Sakcham
   Xiang, Jonas Koh Zhi
   Cao, Bin
TI Extracellular DNA in Environmental Samples: Occurrence, Extraction,
   Quantification, and Impact on Microbial Biodiversity Assessment
SO APPLIED AND ENVIRONMENTAL MICROBIOLOGY
LA English
DT Review
DE extracellular DNA; environmental DNA; eDNA; microbial biodiversity
ID ANTIBIOTIC-RESISTANCE GENES; DRINKING-WATER; INTRACELLULAR DNA;
   MARINE-SEDIMENTS; PLASMID DNA; PLANT DNA; PERSISTENCE; DEGRADATION;
   ADSORPTION; DYNAMICS
AB Environmental DNA, i.e., DNA extracted directly from environmental samples, has been used to understand microbial communities in the environment and to monitor contemporary biodiversity in the conservation context. Environmental DNA often contains both intracellular DNA (iDNA) and extracellular DNA (eDNA). eDNA can persist in the environment and complicate environmental DNA sequencing-based analyses of microbial communities and biodiversity. Although several studies acknowledged the impact of eDNA on DNA-based profiling of environmental communities, eDNA is still being neglected or ignored in most studies dealing with environmental samples. In this article, we summarize key findings on eDNA in environmental samples and discuss the methods used to extract and quantify eDNA as well as the importance of eDNA on the interpretation of experimental results. We then suggested several factors to consider when designing experiments and analyzing data to negate or determine the contribution of eDNA to environmental DNA-based community analyses. This field of research will be driven forward by (i) carefully designing environmental DNA extraction pipelines by taking into consideration technical details in methods for eDNA extraction/removal and membrane-based filtration and concentration; (ii) quantifying eDNA in extracted environmental DNA using multiple methods, including qPCR and fluorescent DNA binding dyes; (iii) carefully interpreting the effect of eDNA on DNA-based community analyses at different taxonomic levels; and (iv) when possible, removing eDNA from environmental samples for DNA-based community analyses.
C1 [Bairoliya, Sakcham; Xiang, Jonas Koh Zhi; Cao, Bin] Nanyang Technol Univ, Singapore Ctr Environm Life Sci Engn, Interdisciplinary Grad Program, Singapore, Singapore.
   [Bairoliya, Sakcham; Cao, Bin] Nanyang Technol Univ, Sch Civil & Environm Engn, Singapore, Singapore.
C3 Nanyang Technological University; Nanyang Technological University
RP Cao, B (corresponding author), Nanyang Technol Univ, Singapore Ctr Environm Life Sci Engn, Interdisciplinary Grad Program, Singapore, Singapore.; Cao, B (corresponding author), Nanyang Technol Univ, Sch Civil & Environm Engn, Singapore, Singapore.
EM bincao@ntu.edu.sg
RI ; Bairoliya, Sakcham/KCX-9193-2024; Cao, Bin/H-2639-2012
OI Koh, Jonas/0000-0001-8105-7428; Cao, Bin/0000-0002-9462-496X; Bairoliya,
   Sakcham/0000-0002-7621-4377
FU National Research Foundation, Singapore, under its NERC-NRF Joint Grant
   Call [SEAP-2020-0004]; National Research Foundation; MOE Singapore under
   its Research Centre of Excellence Program; Singapore Centre for
   Environmental Life Sciences Engineering (SCELSE) [M4330005.C70]; Nanyang
   Technological University, Singapore; NERC [NE/V009516/1] Funding Source:
   UKRI
FX This research/project was supported by the National Research Foundation,
   Singapore, under its NERC-NRF Joint Grant Call (Award SEAP-2020-0004).
   This research is also supported by the National Research Foundation and
   MOE Singapore under its Research Centre of Excellence Program, Singapore
   Centre for Environmental Life Sciences Engineering (SCELSE)
   (M4330005.C70 to B.C.), Nanyang Technological University, Singapore. Any
   opinions, findings, conclusions, or recommendations expressed in this
   material are those of the authors and do not reflect the views of the
   National Research Foundation, Singapore.
CR Abe K, 2020, FEMS MICROBIOL ECOL, V96, DOI 10.1093/femsec/fiaa031
   Agnelli A, 2004, SOIL BIOL BIOCHEM, V36, P859, DOI 10.1016/j.soilbio.2004.02.004
   Alawi M, 2014, J MICROBIOL METH, V104, P36, DOI 10.1016/j.mimet.2014.06.009
   Aldeguer-Riquelme B, 2021, ENVIRON MICROBIOL, V23, P2669, DOI 10.1111/1462-2920.15510
   Alvarez AJ, 1996, ENVIRON TOXIC WATER, V11, P129, DOI 10.1002/(SICI)1098-2256(1996)11:2<129::AID-TOX8>3.0.CO;2-B
   Ascher J, 2009, APPL SOIL ECOL, V42, P176, DOI 10.1016/j.apsoil.2009.03.005
   Augsburger N, 2019, ENVIRON SCI TECHNOL, V53, P10312, DOI 10.1021/acs.est.9b01206
   Biller SJ, 2017, ISME J, V11, P394, DOI 10.1038/ismej.2016.134
   van Bochove K, 2020, ECOL EVOL, V10, P3647, DOI 10.1002/ece3.6123
   Bukh AS, 2014, CURR MICROBIOL, V68, P428, DOI 10.1007/s00284-013-0493-4
   Calderón-Franco D, 2021, WATER RES, V189, DOI 10.1016/j.watres.2020.116592
   Carini P, 2020, MBIO, V11, DOI 10.1128/mBio.02776-19
   Carini P, 2017, NAT MICROBIOL, V2, DOI 10.1038/nmicrobiol.2016.242
   Ceccherini MT, 2009, ANTON LEEUW INT J G, V96, P653, DOI 10.1007/s10482-009-9354-3
   Chiao TH, 2014, ENVIRON SCI TECHNOL, V48, P4038, DOI 10.1021/es4055725
   Coolen MJL, 2007, ENVIRON MICROBIOL, V9, P238, DOI 10.1111/j.1462-2920.2006.01134.x
   Corinaldesi C, 2008, MOL ECOL, V17, P3939, DOI 10.1111/j.1365-294X.2008.03880.x
   Corinaldesi C, 2005, APPL ENVIRON MICROB, V71, P46, DOI 10.1128/AEM.71.1.46-50.2005
   Corinaldesi C, 2011, MOL ECOL, V20, P642, DOI 10.1111/j.1365-294X.2010.04958.x
   Deere D, 1996, J APPL BACTERIOL, V81, P309, DOI 10.1111/j.1365-2672.1996.tb04333.x
   DEFLAUN MF, 1986, APPL ENVIRON MICROB, V52, P654, DOI 10.1128/AEM.52.4.654-659.1986
   Dell'Anno A, 2005, SCIENCE, V309, P2179, DOI 10.1126/science.1117475
   Dell'Anno A, 2004, APPL ENVIRON MICROB, V70, P4384, DOI 10.1128/AEM.70.7.4384-4386.2004
   Dell'Anno A, 2002, LIMNOL OCEANOGR, V47, P899, DOI 10.4319/lo.2002.47.3.0899
   Demanèche S, 2001, APPL ENVIRON MICROB, V67, P293, DOI 10.1128/AEM.67.1.293-299.2001
   Dupray E, 1997, J APPL MICROBIOL, V82, P507, DOI 10.1046/j.1365-2672.1997.00143.x
   Ellegaard M, 2020, COMMUN BIOL, V3, DOI 10.1038/s42003-020-0899-z
   England LS, 1997, SOIL BIOL BIOCHEM, V29, P1521, DOI 10.1016/S0038-0717(97)00013-8
   England LS, 2005, MOL CELL PROBE, V19, P75, DOI 10.1016/j.mcp.2004.09.004
   Gardner CM, 2017, CHEMOSPHERE, V175, P45, DOI 10.1016/j.chemosphere.2017.02.030
   Gordon M, 2021, ENVIRON DNA, V3, P1208, DOI [10.1002/edn3.242, 10.002/edn3.242]
   Guo XP, 2018, WATER RES, V129, P277, DOI 10.1016/j.watres.2017.11.029
   Gustave W, 2019, RES MICROBIOL, V170, P97, DOI 10.1016/j.resmic.2018.11.002
   He TT, 2021, ENVIRON SCI TECH LET, V8, P128, DOI 10.1021/acs.estlett.0c00974
   de Aldecoa ALI, 2017, FRONT MICROBIOL, V8, DOI 10.3389/fmicb.2017.01390
   Kunadiya MB, 2021, ENVIRON DNA, V3, P92, DOI [10.1002/edn3.127, 10.1002/edn3.127, DOI 10.1002/EDN3.127]
   Lennon JT, 2018, MBIO, V9, DOI 10.1128/mBio.00637-18
   Lever MA, 2015, FRONT MICROBIOL, V6, DOI 10.3389/fmicb.2015.00476
   Liang ZB, 2013, ENVIRON SCI TECHNOL, V47, P9324, DOI 10.1021/es401342b
   Liu MM, 2020, ENVIRON POLLUT, V260, DOI 10.1016/j.envpol.2020.114062
   Mantilla-Calderon D, 2019, ENVIRON SCI TECHNOL, V53, P6520, DOI 10.1021/acs.est.9b00692
   Mao DQ, 2014, ENVIRON SCI TECHNOL, V48, P71, DOI 10.1021/es404280v
   Morrissey EM, 2015, SOIL BIOL BIOCHEM, V86, P42, DOI 10.1016/j.soilbio.2015.03.020
   Nagler M, 2021, MOL ECOL, V30, P438, DOI 10.1111/mec.15740
   Nagler M, 2018, APPL MICROBIOL BIOT, V102, P6343, DOI 10.1007/s00253-018-9120-4
   Nielsen Kaare M., 2007, Environmental Biosafety Research, V6, P37, DOI 10.1051/ebr:2007031
   Niemeyer J, 2002, J PLANT NUTR SOIL SC, V165, P121, DOI 10.1002/1522-2624(200204)165:2<121::AID-JPLN1111121>3.0.CO;2-X
   Nocker A, 2006, J MICROBIOL METH, V67, P310, DOI 10.1016/j.mimet.2006.04.015
   Nocker A, 2010, INT MICROBIOL, V13, P59, DOI 10.2436/20.1501.01.111
   OGRAM A, 1987, J MICROBIOL METH, V7, P57, DOI 10.1016/0167-7012(87)90025-X
   OGRAM AV, 1994, APPL ENVIRON MICROB, V60, P393, DOI 10.1128/AEM.60.2.393-396.1994
   Parducci L, 2017, NEW PHYTOL, V214, P924, DOI 10.1111/nph.14470
   Pathan SI, 2021, FEMS MICROBIOL LETT, V368, DOI 10.1093/femsle/fnab074
   Pietramellara G, 2009, BIOL FERT SOILS, V45, P219, DOI 10.1007/s00374-008-0345-8
   Ramírez GA, 2018, FRONT MICROBIOL, V9, DOI 10.3389/fmicb.2018.02969
   ROMANOWSKI G, 1993, MOL ECOL, V2, P171, DOI 10.1111/j.1365-294X.1993.tb00106.x
   Saito T, 2021, ENVIRON DNA, V3, P850, DOI [10.1002/edn3.192, 10.1002/edn3.192, DOI 10.1002/EDN3.192]
   Sakcham B, 2019, ENVIRON SCI TECH LET, V6, P306, DOI 10.1021/acs.estlett.9b00185
   Sirois SH, 2019, ENV MICROBIOL REP, V11, P173, DOI 10.1111/1758-2229.12725
   Siuda W, 1996, AQUAT MICROB ECOL, V11, P193, DOI 10.3354/ame011193
   Torti A, 2018, ENVIRON MICROBIOL, V20, P4526, DOI 10.1111/1462-2920.14401
   Torti A, 2015, MAR GENOM, V24, P185, DOI 10.1016/j.margen.2015.08.007
   Tsuji S, 2017, PLOS ONE, V12, DOI 10.1371/journal.pone.0176608
   Villarreal JV, 2013, J MICROBIOL METH, V94, P161, DOI 10.1016/j.mimet.2013.06.009
   Vuillemin A, 2017, FRONT MICROBIOL, V8, DOI 10.3389/fmicb.2017.01440
   Wagner AO, 2015, APPL SOIL ECOL, V93, P56, DOI 10.1016/j.apsoil.2015.04.005
   Wang DN, 2016, WATER RES, V92, P188, DOI 10.1016/j.watres.2016.01.035
   Wang F, 2019, J SOIL SEDIMENT, V19, P91, DOI 10.1007/s11368-018-2176-z
   Wasmund K, 2021, NAT MICROBIOL, V6, P885, DOI 10.1038/s41564-021-00917-9
   Yuan QB, 2019, ENVIRON INT, V131, DOI 10.1016/j.envint.2019.104986
   Zhang S, 2021, ISME J, V15, P2969, DOI 10.1038/s41396-021-00980-4
   Zhang X, 2020, ENVIRON SCI TECHNOL, V54, P1614, DOI 10.1021/acs.est.9b06029
   Zhang X, 2019, ENVIRON SCI TECHNOL, V53, P10732, DOI 10.1021/acs.est.9b03096
   Zhang Y, 2018, ENVIRON SCI TECHNOL, V52, P248, DOI 10.1021/acs.est.7b04283
   Zhu B, 2006, WATER RES, V40, P3231, DOI 10.1016/j.watres.2006.06.040
NR 75
TC 58
Z9 67
U1 32
U2 322
PU AMER SOC MICROBIOLOGY
PI WASHINGTON
PA 1752 N ST NW, WASHINGTON, DC 20036-2904 USA
SN 0099-2240
EI 1098-5336
J9 APPL ENVIRON MICROB
JI Appl. Environ. Microbiol.
PD FEB
PY 2022
VL 88
IS 3
AR e018115-21
DI 10.1128/aem.01845-21
PG 13
WC Biotechnology & Applied Microbiology; Microbiology
WE Science Citation Index Expanded (SCI-EXPANDED)
SC Biotechnology & Applied Microbiology; Microbiology
GA ZD7XZ
UT WOS:000758411000011
PM 34818108
OA Green Submitted
DA 2025-12-19
ER

PT J
AU Darling, JA
AF Darling, John A.
TI How to learn to stop worrying and love environmental DNA monitoring
SO AQUATIC ECOSYSTEM HEALTH & MANAGEMENT
LA English
DT Article
DE surveillance; biodiversity; biosecurity; environmental DNA
ID BIODIVERSITY; EDNA; TOOL; UNCERTAINTY; MARINE; PRIMER
AB Environmental DNA is one of the most promising new tools in the aquatic biodiversity monitoring toolkit, with particular appeal for applications requiring assessment of target taxa at very low population densities. And yet there persists considerable anxiety within the management community regarding the appropriateness of environmental DNA monitoring for certain tasks and the degree to which environmental DNA methods can deliver information relevant to management needs. This brief perspective piece is an attempt to address that anxiety by offering some advice on how end-users might best approach these new technologies. I do not here review recent developments in environmental DNA science, but rather I explore ways in which managers and decision-makers might become more comfortable adopting environmental DNA tools-or choosing not to adopt them, should circumstances so dictate. I attempt to contextualize the central challenges associated with acceptance of environmental DNA detection by contrasting them with traditional "catch-and-look" approaches to biodiversity monitoring. These considerations lead me to recommend the cultivation of four "virtues," attitudes that can be brought into engagement with environmental DNA surveillance technologies that I hope will increase the likelihood that those engagements will be positive and that the future development and application of environmental DNA tools will further the cause of wise management.
C1 [Darling, John A.] US EPA, Natl Exposure Res Lab, Res Triangle Pk, NC 27711 USA.
C3 United States Environmental Protection Agency
RP Darling, JA (corresponding author), US EPA, Natl Exposure Res Lab, Res Triangle Pk, NC 27711 USA.
EM darling.john@epa.gov
RI Darling, John/B-5451-2014
FU United States Environmental Protection Agency, through its Office of
   Research and Development
FX A version of this paper was delivered as the Sharron Lawrence Memorial
   plenary address at the 2018 Marine and Freshwater Invasive Species
   conference in Beijing, China. The United States Environmental Protection
   Agency, through its Office of Research and Development, supported
   publication of this work. Though it has been subjected to Agency
   administrative review and approved for publication, its content does not
   necessarily reflect official Agency policy.
CR Alberdi A, 2018, METHODS ECOL EVOL, V9, P134, DOI 10.1111/2041-210X.12849
   Asner GP, 2009, FRONT ECOL ENVIRON, V7, P269, DOI 10.1890/070152
   Barnes MA, 2016, CONSERV GENET, V17, P1, DOI 10.1007/s10592-015-0775-4
   Bicknell AWJ, 2016, FRONT ECOL ENVIRON, V14, P424, DOI 10.1002/fee.1322
   Bohan DA, 2017, TRENDS ECOL EVOL, V32, P477, DOI 10.1016/j.tree.2017.03.001
   Bohmann K, 2014, TRENDS ECOL EVOL, V29, P358, DOI 10.1016/j.tree.2014.04.003
   Cavender-Bares J, 2016, REMOTE SENS-BASEL, V8, DOI 10.3390/rs8030221
   Chen WT, 2019, MOL ECOL RESOUR, V19, P163, DOI 10.1111/1755-0998.12949
   Coble AA, 2019, SCI TOTAL ENVIRON, V649, P1157, DOI 10.1016/j.scitotenv.2018.08.370
   Cristescu ME, 2018, ANNU REV ECOL EVOL S, V49, P209, DOI 10.1146/annurev-ecolsys-110617-062306
   Dahlman S., 2010, Chicago River businesses to Corps of Engineers Show us the carp!
   Danovaro R, 2016, FRONT MAR SCI, V3, DOI 10.3389/fmars.2016.00213
   Darling JA, 2011, ENVIRON RES, V111, P978, DOI 10.1016/j.envres.2011.02.001
   Darras K., 2017, AUTONOMOUS BIRD SOUN, P1, DOI [10.1101/117119, DOI 10.1101/117119]
   Davis AJ, 2018, ECOL EVOL, V8, P10879, DOI 10.1002/ece3.4552
   Deiner K, 2017, MOL ECOL, V26, P5872, DOI 10.1111/mec.14350
   Díaz-Ferguson EE, 2014, REV BIOL TROP, V62, P1273, DOI 10.15517/rbt.v62i4.13231
   Doi H, 2017, LIMNOL OCEANOGR-METH, V15, P939, DOI 10.1002/lom3.10214
   Evans NT, 2018, FISH RES, V197, P60, DOI 10.1016/j.fishres.2017.09.013
   Ficetola GF, 2008, BIOL LETTERS, V4, P423, DOI 10.1098/rsbl.2008.0118
   Freeland JR, 2017, GENOME, V60, P358, DOI 10.1139/gen-2016-0100
   Goldberg CS, 2016, METHODS ECOL EVOL, V7, P1299, DOI 10.1111/2041-210X.12595
   Haase P, 2010, J N AM BENTHOL SOC, V29, P1279, DOI 10.1899/09-183.1
   Harper LR, 2019, HYDROBIOLOGIA, V826, P25, DOI 10.1007/s10750-018-3750-5
   Jerde CL, 2011, CONSERV LETT, V4, P150, DOI 10.1111/j.1755-263X.2010.00158.x
   Ko HL, 2013, PLOS ONE, V8, DOI 10.1371/journal.pone.0053451
   Lear G, 2018, NEW ZEAL J ECOL, V42, P10, DOI 10.20417/nzjecol.42.9
   Leblanc G, 2016, REMOTE SENS-BASEL, V8, DOI 10.3390/rs8040273
   Leung B, 2002, P ROY SOC B-BIOL SCI, V269, P2407, DOI 10.1098/rspb.2002.2179
   Linke S, 2018, FRONT ECOL ENVIRON, V16, P231, DOI 10.1002/fee.1779
   Möckel T, 2016, REMOTE SENS-BASEL, V8, DOI 10.3390/rs8020133
   Ottesen EA, 2016, CURR OPIN MICROBIOL, V31, P132, DOI 10.1016/j.mib.2016.03.012
   Packer L, 2009, MOL ECOL RESOUR, V9, P42, DOI 10.1111/j.1755-0998.2009.02631.x
   Pfrender ME, 2010, Q REV BIOL, V85, P319, DOI 10.1086/655118
   Puncher GN, 2015, REV FISH BIOL FISHER, V25, P485, DOI 10.1007/s11160-015-9390-1
   Rees Helen C., 2017, BMC Research Notes, V10, P327, DOI [10.1186/s13104-017-2657-y, 10.1186/s13104-017-2657-y]
   Rees HC, 2014, J APPL ECOL, V51, P1450, DOI 10.1111/1365-2664.12306
   Shaper D., 2009, ALL THINGS CONSIDERE
   Shaw JLA, 2017, MAR FRESHWATER RES, V68, P20, DOI 10.1071/MF15361
   Steenweg R, 2017, FRONT ECOL ENVIRON, V15, P26, DOI 10.1002/fee.1448
   Stribling JB, 2008, J N AM BENTHOL SOC, V27, P906, DOI 10.1899/07-175.1
   Stribling JB, 2006, BIOSCIENCE, V56, P878, DOI 10.1641/0006-3568(2006)56[878:EPUDBO]2.0.CO;2
   Venier LA, 2017, AVIAN CONSERV ECOL, V12, DOI 10.5751/ACE-01029-120202
   Wearn OR, 2019, ROY SOC OPEN SCI, V6, DOI 10.1098/rsos.181748
   Xiong W, 2016, MAR BIOL, V163, DOI 10.1007/s00227-016-2911-1
NR 45
TC 48
Z9 52
U1 3
U2 80
PU MICHIGAN STATE UNIV PRESS
PI E LANSING
PA 1405 SOUTH HARRISON RD, STE 25 MANLY MILES BUILDING, E LANSING, MI
   48823-5202 USA
SN 1463-4988
EI 1539-4077
J9 AQUAT ECOSYST HEALTH
JI Aquat. Ecosyst. Health Manag.
PD OCT 2
PY 2019
VL 22
IS 4
SI SI
BP 440
EP 451
DI 10.1080/14634988.2019.1682912
PG 12
WC Ecology; Environmental Sciences; Marine & Freshwater Biology; Water
   Resources
WE Science Citation Index Expanded (SCI-EXPANDED)
SC Environmental Sciences & Ecology; Marine & Freshwater Biology; Water
   Resources
GA KQ2JE
UT WOS:000516754200007
PM 33364913
OA Green Submitted
DA 2025-12-19
ER

PT J
AU Zhang, ML
   Zou, YT
   Xiao, S
   Hou, J
AF Zhang, Miaolian
   Zou, Yingtong
   Xiao, Shan
   Hou, Jing
TI Environmental DNA metabarcoding serves as a promising method for aquatic
   species monitoring and management: A review focused on its workflow,
   applications, challenges and prospects
SO MARINE POLLUTION BULLETIN
LA English
DT Review
DE Environmental sample; eDNA metabarcoding; Biological monitoring;
   Biodiversity; Invasive species; Endangered species
ID NEXT-GENERATION; SURVEY TOOL; FISH COMMUNITIES; EDNA; WATER;
   BIODIVERSITY; DEGRADATION; MARINE; DIVERSITY; BALLAST
AB Marine and freshwater biodiversity is under threat from both natural and manmade causes. Biological monitoring is currently a top priority for biodiversity protection. Given present limitations, traditional biological monitoring methods may not achieve the proposed monitoring aims. Environmental DNA metabarcoding technology reflects species information by capturing and extracting DNA from environmental samples, using molecular biology techniques to sequence and analyze the DNA, and comparing the obtained information with existing reference libraries to obtain species identification. However, its practical application has highlighted several limitations. This paper summarizes the main steps in the environmental application of eDNA metabarcoding technology in aquatic ecosystems, including the discovery of unknown species, the detection of invasive species, and evaluations of biodiversity. At present, with the rapid development of big data and artificial intelligence, certain advanced technologies and devices can be combined with environmental DNA metabarcoding technology to promote further development of aquatic species monitoring and management.
C1 [Zhang, Miaolian; Xiao, Shan; Hou, Jing] North China Elect Power Univ, Coll Environm Sci & Engn, MOE Key Lab Resources & Environm Syst Optimizat, Beijing 102206, Peoples R China.
   [Zou, Yingtong] Chinese Acad Sci, Res Ctr Ecoenvironm Sci, State Key Joint Lab Environm Simulat & Pollut Cont, Beijing 100085, Peoples R China.
   [Zou, Yingtong] Univ Chinese Acad Sci, Beijing 100049, Peoples R China.
C3 North China Electric Power University; Chinese Academy of Sciences;
   Research Center for Eco-Environmental Sciences (RCEES), CAS; Chinese
   Academy of Sciences; University of Chinese Academy of Sciences, CAS
RP Hou, J (corresponding author), North China Elect Power Univ, Coll Environm Sci & Engn, MOE Key Lab Resources & Environm Syst Optimizat, Beijing 102206, Peoples R China.
EM houjing@ncepu.edu.cn
RI zou, yingtong/HCI-3394-2022
OI Hou, Jing/0000-0003-0244-1398
FU National Natural Science Foundation of China [22276052]
FX Financial support from the National Natural Science Foundation of China
   (22276052) is acknowledged.
CR Adams RI, 2015, MICROBIOME, V3, DOI 10.1186/s40168-015-0108-3
   Aguzzi J, 2020, J MARINE SYST, V212, DOI 10.1016/j.jmarsys.2020.103424
   Aguzzi J, 2020, MAR POLICY, V119, DOI 10.1016/j.marpol.2020.104052
   Akamatsu Y, 2020, BIODIVERS DATA J, V8, DOI 10.3897/BDJ.8.e39679
   Akre TS, 2019, PLOS ONE, V14, DOI 10.1371/journal.pone.0215586
   Alberdi A, 2018, METHODS ECOL EVOL, V9, P134, DOI 10.1111/2041-210X.12849
   Alexander JB, 2020, CORAL REEFS, V39, P159, DOI 10.1007/s00338-019-01875-9
   ALTSCHUL SF, 1990, J MOL BIOL, V215, P403, DOI 10.1006/jmbi.1990.9999
   Ames CL, 2021, FRONT MAR SCI, V8, DOI 10.3389/fmars.2021.640527
   Antich A, 2021, BMC BIOINFORMATICS, V22, DOI 10.1186/s12859-021-04115-6
   Antich A, 2021, MOL ECOL, V30, P3175, DOI 10.1111/mec.15641
   Antognazza CM, 2021, ENVIRON DNA, V3, P458, DOI [10.1002/edn3.136, 10.1002/edn3.136, DOI 10.1002/EDN3.136]
   Ardura A, 2015, J MOLLUS STUD, V81, P495, DOI 10.1093/mollus/eyv022
   Aucone E, 2023, SCI ROBOT, V8, DOI 10.1126/scirobotics.add5762
   Baker CS, 2018, FRONT MAR SCI, V5, DOI 10.3389/fmars.2018.00133
   Baldigo BP, 2017, T AM FISH SOC, V146, P99, DOI 10.1080/00028487.2016.1243578
   Barnes MA, 2016, CONSERV GENET, V17, P1, DOI 10.1007/s10592-015-0775-4
   Barnes MA, 2014, ENVIRON SCI TECHNOL, V48, P1819, DOI 10.1021/es404734p
   Beca G, 2022, MAMMAL REV, V52, P192, DOI 10.1111/mam.12269
   Belle CC, 2019, AQUAT CONSERV, V29, P1996, DOI 10.1002/aqc.3208
   Beng KC, 2020, BIODIVERS CONSERV, V29, P2089, DOI 10.1007/s10531-020-01980-0
   Bessey C, 2022, MOL ECOL RESOUR, V22, P2559, DOI 10.1111/1755-0998.13640
   Biggs J, 2015, BIOL CONSERV, V183, P19, DOI 10.1016/j.biocon.2014.11.029
   Bik HM, 2012, TRENDS ECOL EVOL, V27, P233, DOI 10.1016/j.tree.2011.11.010
   Bista I, 2017, NAT COMMUN, V8, DOI 10.1038/ncomms14087
   Bittinger K, 2014, GENOME BIOL, V15, DOI 10.1186/s13059-014-0487-y
   Bohmann K, 2014, TRENDS ECOL EVOL, V29, P358, DOI 10.1016/j.tree.2014.04.003
   Borrell YJ, 2018, J NAT CONSERV, V42, P67, DOI 10.1016/j.jnc.2017.07.002
   Bucklin A, 2011, ANNU REV MAR SCI, V3, P471, DOI 10.1146/annurev-marine-120308-080950
   Cai P, 2006, ENVIRON SCI TECHNOL, V40, P2971, DOI 10.1021/es0522985
   Callahan BJ, 2017, ISME J, V11, P2639, DOI 10.1038/ismej.2017.119
   Callahan BJ, 2017, P NATL ACAD SCI USA, V114, P9966, DOI 10.1073/pnas.1705899114
   Carraro L, 2020, NAT COMMUN, V11, DOI 10.1038/s41467-020-17337-8
   Carvalho S, 2019, P ROY SOC B-BIOL SCI, V286, DOI 10.1098/rspb.2018.2697
   Chen XY, 2022, ENVIRON SCI TECHNOL, V56, P10798, DOI 10.1021/acs.est.2c02506
   Chen Zhi, 2020, Acta Hydrobiologica Sinica, V44, P50, DOI 10.7541/2020.007
   Cilleros K, 2019, MOL ECOL RESOUR, V19, P27, DOI 10.1111/1755-0998.12900
   Cindy B, 2021, COMMUN BIOL, V4, DOI 10.1038/s42003-021-01760-8
   Civade R, 2016, PLOS ONE, V11, DOI 10.1371/journal.pone.0157366
   Clare EL, 2021, PEERJ, V9, DOI 10.7717/peerj.11030
   Collins RA, 2013, BIOL INVASIONS, V15, P1209, DOI 10.1007/s10530-012-0376-9
   Compson ZG, 2020, FRONT ECOL EVOL, V8, DOI 10.3389/fevo.2020.581835
   Cooper C, 2018, INT J PARASITOL-PAR, V7, P58, DOI 10.1016/j.ijppaw.2018.01.005
   Cooper MK, 2021, AQUAT CONSERV, V31, P2131, DOI 10.1002/aqc.3591
   Cordier T, 2019, TRENDS MICROBIOL, V27, P387, DOI 10.1016/j.tim.2018.10.012
   Cordier T, 2018, MOL ECOL RESOUR, V18, P1381, DOI 10.1111/1755-0998.12926
   Cordier T, 2017, ENVIRON SCI TECHNOL, V51, P9118, DOI 10.1021/acs.est.7b01518
   Cowart DA, 2020, FRONT MAR SCI, V6, DOI 10.3389/fmars.2019.00783
   Creer S, 2016, METHODS ECOL EVOL, V7, P1008, DOI 10.1111/2041-210X.12574
   Cristescu ME, 2018, ANNU REV ECOL EVOL S, V49, P209, DOI 10.1146/annurev-ecolsys-110617-062306
   Cundy ME, 2017, J EXP MAR BIOL ECOL, V497, P19, DOI 10.1016/j.jembe.2017.09.004
   Dalu T, 2015, PLOS ONE, V10, DOI 10.1371/journal.pone.0142140
   Darling JA, 2011, ENVIRON RES, V111, P978, DOI 10.1016/j.envres.2011.02.001
   Davidson IC, 2018, J APPL ECOL, V55, P1799, DOI 10.1111/1365-2664.13114
   Davis NM, 2018, MICROBIOME, V6, DOI 10.1186/s40168-018-0605-2
   Deiner K, 2017, MOL ECOL, V26, P5872, DOI 10.1111/mec.14350
   Deiner K, 2016, NAT COMMUN, V7, P1, DOI 10.1038/ncomms12544
   Deiner K, 2015, BIOL CONSERV, V183, P53, DOI 10.1016/j.biocon.2014.11.018
   Dejean T, 2012, J APPL ECOL, V49, P953, DOI 10.1111/j.1365-2664.2012.02171.x
   Dejean T, 2011, PLOS ONE, V6, DOI 10.1371/journal.pone.0023398
   Delgado-Baquerizo M, 2018, SCIENCE, V359, P320, DOI 10.1126/science.aap9516
   Demanèche S, 2001, APPL ENVIRON MICROB, V67, P293, DOI 10.1128/AEM.67.1.293-299.2001
   Devred E, 2013, REMOTE SENS-BASEL, V5, P6812, DOI 10.3390/rs5126812
   DiBattista JD, 2017, CORAL REEFS, V36, P1245, DOI 10.1007/s00338-017-1618-1
   Dickie IA, 2018, MOL ECOL RESOUR, V18, P940, DOI 10.1111/1755-0998.12907
   Djurhuus A, 2020, NAT COMMUN, V11, DOI 10.1038/s41467-019-14105-1
   Djurhuus A, 2018, LIMNOL OCEANOGR-METH, V16, P209, DOI 10.1002/lom3.10237
   Doi H, 2017, LIMNOL OCEANOGR-METH, V15, P939, DOI 10.1002/lom3.10214
   Doi H, 2017, LIMNOL OCEANOGR-METH, V15, P212, DOI 10.1002/lom3.10161
   Doi H, 2017, FRESHWATER BIOL, V62, P30, DOI 10.1111/fwb.12846
   Dougherty MM, 2016, J APPL ECOL, V53, P722, DOI 10.1111/1365-2664.12621
   Dulvy NK, 2016, AQUAT CONSERV, V26, P134, DOI 10.1002/aqc.2525
   Dunn RR, 2013, PLOS ONE, V8, DOI 10.1371/journal.pone.0064133
   Eddy SR, 1998, BIOINFORMATICS, V14, P755, DOI 10.1093/bioinformatics/14.9.755
   Edgar RC, 2015, BIOINFORMATICS, V31, P3476, DOI 10.1093/bioinformatics/btv401
   Egan SP, 2015, ENVIRON SCI TECHNOL, V49, P4113, DOI 10.1021/es5058659
   Eichmiller JJ, 2016, ENVIRON SCI TECHNOL, V50, P1859, DOI 10.1021/acs.est.5b05672
   Eiler A, 2018, SCI REP-UK, V8, DOI 10.1038/s41598-018-23740-5
   Endresen O, 2004, MAR POLLUT BULL, V48, P615, DOI 10.1016/j.marpolbul.2004.01.016
   Epp LS, 2012, MOL ECOL, V21, P1821, DOI 10.1111/j.1365-294X.2012.05537.x
   Evans NT, 2018, FISH RES, V197, P60, DOI 10.1016/j.fishres.2017.09.013
   Evans NT, 2017, CAN J FISH AQUAT SCI, V74, P1362, DOI 10.1139/cjfas-2016-0306
   Everts T, 2021, SCI REP-UK, V11, DOI 10.1038/s41598-021-90771-w
   Fanelli E, 2020, SENSORS-BASEL, V20, DOI 10.3390/s20102911
   Ficetola GF, 2015, MOL ECOL RESOUR, V15, P543, DOI 10.1111/1755-0998.12338
   Ficetola GF, 2008, BIOL LETTERS, V4, P423, DOI 10.1098/rsbl.2008.0118
   Ficetola GF, 2010, BMC GENOMICS, V11, DOI 10.1186/1471-2164-11-434
   Flores GE, 2012, PLOS ONE, V7, DOI 10.1371/journal.pone.0044563
   Foote AD, 2012, PLOS ONE, V7, DOI 10.1371/journal.pone.0041781
   Forsström T, 2016, MAR POLLUT BULL, V109, P350, DOI 10.1016/j.marpolbul.2016.05.054
   Franklin TW, 2019, BIOL CONSERV, V229, P50, DOI 10.1016/j.biocon.2018.11.006
   Freeland JR, 2017, GENOME, V60, P358, DOI 10.1139/gen-2016-0100
   Fremier AK, 2019, ENVIRON SCI TECHNOL, V53, P6640, DOI 10.1021/acs.est.8b06829
   Fukaya K, 2021, MOL ECOL, V30, P3057, DOI 10.1111/mec.15530
   Gasparini L., 2020, Environmental DNA, V2, P321, DOI DOI 10.1002/EDN3.71
   Ghannam RB, 2021, COMPUT STRUCT BIOTEC, V19, P1092, DOI 10.1016/j.csbj.2021.01.028
   Giguet-Covex C, 2014, NAT COMMUN, V5, DOI 10.1038/ncomms4211
   Glassman SI, 2018, MSPHERE, V3, DOI 10.1128/mSphere.00148-18
   Gold Z, 2021, PLOS ONE, V16, DOI 10.1371/journal.pone.0238557
   Gold Z, 2020, CONSERV GENET RESOUR, V12, P685, DOI 10.1007/s12686-020-01161-9
   Goldberg CS, 2016, METHODS ECOL EVOL, V7, P1299, DOI 10.1111/2041-210X.12595
   Goldberg CS, 2011, PLOS ONE, V6, DOI 10.1371/journal.pone.0022746
   Gollasch S, 2000, J PLANKTON RES, V22, P923, DOI 10.1093/plankt/22.5.923
   Greco M., 2022, Chemosphere, V298
   Hajibabaei M, 2006, P NATL ACAD SCI USA, V103, P968, DOI 10.1073/pnas.0510466103
   Hänfling B, 2016, MOL ECOL, V25, P3101, DOI 10.1111/mec.13660
   Hardinge J, 2013, J EXP MAR BIOL ECOL, V449, P250, DOI 10.1016/j.jembe.2013.09.018
   Harper KJ, 2020, FRONT MAR SCI, V6, DOI 10.3389/fmars.2019.00810
   Harris DJ, 2003, TRENDS ECOL EVOL, V18, P317, DOI 10.1016/S0169-5347(03)00150-2
   Harvey ES, 2007, MAR ECOL PROG SER, V350, P245, DOI 10.3354/meps07192
   Hebert PDN, 2016, PHILOS T R SOC B, V371, DOI 10.1098/rstb.2015.0321
   Hebert PDN, 2003, P ROY SOC B-BIOL SCI, V270, pS96, DOI [10.1098/rsbl.2003.0025, 10.1098/rspb.2002.2218]
   Herrera A, 2007, J MICROBIOL METH, V70, P1, DOI 10.1016/j.mimet.2007.04.005
   Hiddink JG, 2008, FISH RES, V90, P6, DOI 10.1016/j.fishres.2007.11.025
   Hoell IA, 2017, MANAG BIOL INVASION, V8, P575, DOI 10.3391/mbi.2017.8.4.13
   Holman LE, 2019, SCI REP-UK, V9, DOI 10.1038/s41598-019-47899-7
   Hopkins GW, 2002, ANIM CONSERV, V5, P245, DOI 10.1017/S1367943002002299
   Hunter ME, 2019, SCI REP-UK, V9, DOI 10.1038/s41598-019-40977-w
   Hunter ME, 2018, ENDANGER SPECIES RES, V35, P101, DOI 10.3354/esr00880
   Jackson MC, 2016, ADV ECOL RES, V55, P615, DOI 10.1016/bs.aecr.2016.08.008
   Jane SF, 2015, MOL ECOL RESOUR, V15, P216, DOI 10.1111/1755-0998.12285
   Jerde CL, 2021, J FISH BIOL, V98, P341, DOI 10.1111/jfb.14218
   Jerde CL, 2013, CAN J FISH AQUAT SCI, V70, P522, DOI 10.1139/cjfas-2012-0478
   Jerde CL, 2011, CONSERV LETT, V4, P150, DOI 10.1111/j.1755-263X.2010.00158.x
   Jervis-Bardy J, 2015, MICROBIOME, V3, DOI 10.1186/s40168-015-0083-8
   Jeunen GJ, 2019, MOL ECOL RESOUR, V19, P426, DOI 10.1111/1755-0998.12982
   Jo T, 2017, MOL ECOL RESOUR, V17, pe25, DOI 10.1111/1755-0998.12685
   Jousselin E, 2016, MOL ECOL RESOUR, V16, P628, DOI 10.1111/1755-0998.12478
   Kelly RP, 2014, PLOS ONE, V9, DOI 10.1371/journal.pone.0086175
   Kessler EJ, 2020, ENVIRON DNA, V2, P13, DOI [10.1002/edn3.42, 10.1002/edn3.42, DOI 10.1002/EDN3.42]
   Kingsolver J.G, 1992, Trends Ecol. Evol., V7, P354
   Kirstahler P, 2018, SCI REP-UK, V8, DOI 10.1038/s41598-018-22416-4
   Kirtane A, 2020, ENVIRON SCI TECHNOL, V54, P11961, DOI 10.1021/acs.est.0c01863
   Klymus KE, 2017, PLOS ONE, V12, DOI 10.1371/journal.pone.0177643
   Klymus KE, 2015, BIOL CONSERV, V183, P77, DOI 10.1016/j.biocon.2014.11.020
   Koren O, 2011, P NATL ACAD SCI USA, V108, P4592, DOI 10.1073/pnas.1011383107
   Koski LB, 2001, J MOL EVOL, V52, P540, DOI 10.1007/s002390010184
   Koziol A, 2019, MOL ECOL RESOUR, V19, P366, DOI 10.1111/1755-0998.12971
   Lacoursière-Roussel A, 2016, MOL ECOL RESOUR, V16, P1401, DOI 10.1111/1755-0998.12522
   Lacoursière-Roussel A, 2016, J APPL ECOL, V53, P1148, DOI 10.1111/1365-2664.12598
   Laroche O, 2020, MOL ECOL, V29, P4588, DOI 10.1111/mec.15484
   Larsson AJM, 2018, NAT METHODS, V15, P305, DOI 10.1038/nmeth.4666
   Lauder AP, 2016, MICROBIOME, V4, DOI 10.1186/s40168-016-0172-3
   Lazarevic V, 2016, BMC MICROBIOL, V16, DOI 10.1186/s12866-016-0689-4
   Lee BS, 2011, INT J REMOTE SENS, V32, P9093, DOI 10.1080/01431161.2010.549850
   Leray M, 2015, P NATL ACAD SCI USA, V112, P2076, DOI 10.1073/pnas.1424997112
   Levin S.A., 2009, The Princeton guide to Ecology, P257, DOI [10.1515/9781400833023.257, DOI 10.1515/9781400833023.257]
   Lindeque PK, 2013, PLOS ONE, V8, DOI 10.1371/journal.pone.0081327
   Liu Q, 2022, CHEMOSPHERE, V288, DOI 10.1016/j.chemosphere.2021.132605
   Liu Y, 2019, FRONT MAR SCI, V6, DOI 10.3389/fmars.2019.00674
   Loman NJ, 2012, NAT BIOTECHNOL, V30, P434, DOI 10.1038/nbt.2198
   LORENZ MG, 1987, APPL ENVIRON MICROB, V53, P2948, DOI 10.1128/AEM.53.12.2948-2952.1987
   Lundberg JG, 2000, ANN MO BOT GARD, V87, P26, DOI 10.2307/2666207
   Mächler E, 2016, ENVIRON SCI TECHNOL, V50, P305, DOI 10.1021/acs.est.5b04188
   Marini S, 2018, SCI REP-UK, V8, DOI 10.1038/s41598-018-32089-8
   McQuillan JS, 2017, CURR OPIN BIOTECH, V45, P43, DOI 10.1016/j.copbio.2016.11.022
   Meier R, 2006, SYST BIOL, V55, P715, DOI 10.1080/10635150600969864
   Mirimin L, 2021, SCI TOTAL ENVIRON, V773, DOI 10.1016/j.scitotenv.2021.145351
   Miya M, 2016, JOVE-J VIS EXP, DOI 10.3791/54741
   Momota K, 2022, MAR ECOL PROG SER, V688, P99, DOI 10.3354/meps13994
   Moore Abigail M., 2021, AACL Bioflux, V14, P725
   Morey KC, 2020, ENVIRON DNA, V2, P330, DOI [10.1002/edn3.76, DOI 10.1002/EDN3.76, 10.1002/edn3.76]
   Mourier J, 2017, BIOL LETTERS, V13, DOI 10.1098/rsbl.2016.0824
   Moyer GR, 2014, PLOS ONE, V9, DOI 10.1371/journal.pone.0103767
   Mychek‐Londer JG, 2020, ENVIRON DNA, V2, P283, DOI [10.1002/edn3.56, DOI 10.1002/EDN3.56, 10.1002/edn3.56]
   Nakao R, 2021, SCI REP-UK, V11, DOI 10.1038/s41598-021-95360-5
   Nardi CF, 2020, POLAR BIOL, V43, P369, DOI 10.1007/s00300-020-02640-3
   Nathan LM, 2014, ENVIRON SCI TECHNOL, V48, P12800, DOI 10.1021/es5034052
   Nekrutenko A, 2012, NAT REV GENET, V13, P667, DOI 10.1038/nrg3305
   Nester GM, 2020, ENVIRON DNA, V2, P614, DOI [10.1002/edn3.93, 10.1002/edn3.93, DOI 10.1002/EDN3.93]
   Nguyen BN, 2020, SCI REP-UK, V10, DOI 10.1038/s41598-020-63565-9
   Nielsen R, 2006, SYST BIOL, V55, P162, DOI 10.1080/10635150500431239
   Ogidi O.I., 2022, Biodiversity in Africa: Potentials, Threats and Conservation, P421, DOI DOI 10.1007/978-981-19-3326-416
   Oka SI, 2021, ENVIRON DNA, V3, P55, DOI [10.1002/edn3.132, DOI 10.1002/EDN3.132, 10.1002/edn3.132]
   Oka S, 2022, METHODSX, V9, DOI 10.1016/j.mex.2022.101838
   Olds BP, 2016, ECOL EVOL, V6, P4214, DOI 10.1002/ece3.2186
   Pajares G, 2015, PHOTOGRAMM ENG REM S, V81, P281, DOI 10.14358/PERS.81.4.281
   Panasci M, 2011, J WILDLIFE MANAGE, V75, P1616, DOI 10.1002/jwmg.221
   Pawlowski J, 2018, SCI TOTAL ENVIRON, V637, P1295, DOI 10.1016/j.scitotenv.2018.05.002
   Pearman JK, 2018, SCI REP-UK, V8, DOI 10.1038/s41598-018-26332-5
   Pecnikar ZF, 2014, J APPL GENET, V55, P43, DOI 10.1007/s13353-013-0180-y
   Pettorelli N, 2005, TRENDS ECOL EVOL, V20, P503, DOI 10.1016/j.tree.2005.05.011
   Piggott MP, 2016, ECOL EVOL, V6, P2739, DOI 10.1002/ece3.2083
   Pilliod DS, 2014, MOL ECOL RESOUR, V14, P109, DOI 10.1111/1755-0998.12159
   Port JA, 2016, MOL ECOL, V25, P527, DOI 10.1111/mec.13481
   Porter TM, 2020, FRONT ECOL EVOL, V8, DOI 10.3389/fevo.2020.00248
   Qu KY, 2019, FRONT MICROBIOL, V10, DOI 10.3389/fmicb.2019.00827
   Ratnasingham S, 2007, MOL ECOL NOTES, V7, P355, DOI 10.1111/j.1471-8286.2007.01678.x
   Rees HC, 2014, J APPL ECOL, V51, P1450, DOI 10.1111/1365-2664.12306
   Relyea RA, 2005, ECOL APPL, V15, P618, DOI 10.1890/03-5342
   Renshaw MA, 2015, MOL ECOL RESOUR, V15, P168, DOI 10.1111/1755-0998.12281
   ROMANOWSKI G, 1991, APPL ENVIRON MICROB, V57, P1057, DOI 10.1128/AEM.57.4.1057-1061.1991
   Roussel JM, 2015, J APPL ECOL, V52, P823, DOI 10.1111/1365-2664.12428
   Rozen S, 2000, Methods Mol Biol, V132, P365
   Ruppert KM, 2019, GLOB ECOL CONSERV, V17, DOI 10.1016/j.gecco.2019.e00547
   Sado T., 2022, Metabarcoding Metagenom., V6
   Sala OE, 2000, SCIENCE, V287, P1770, DOI 10.1126/science.287.5459.1770
   Sales NG, 2021, SCI TOTAL ENVIRON, V754, DOI 10.1016/j.scitotenv.2020.142096
   Salter SJ, 2014, BMC BIOL, V12, DOI 10.1186/s12915-014-0087-z
   Schabacker JC, 2020, ENVIRON DNA, V2, P244, DOI [10.1002/edn3.63, 10.1002/edn3.63, DOI 10.1002/EDN3.63]
   Schenekar T, 2023, HYDROBIOLOGIA, V850, P1263, DOI 10.1007/s10750-022-04891-z
   Schultz MT, 2015, PLOS ONE, V10, DOI 10.1371/journal.pone.0141503
   Schumer G, 2019, BIOL INVASIONS, V21, P3415, DOI 10.1007/s10530-019-02056-z
   Schuster SC, 2008, NAT METHODS, V5, P16, DOI 10.1038/NMETH1156
   Scott R, 2018, EVOL APPL, V11, P891, DOI 10.1111/eva.12604
   Seebens H, 2013, ECOL LETT, V16, P782, DOI 10.1111/ele.12111
   Senapati Debabrata, 2019, Proceedings of the Zoological Society (Calcutta), V72, P211, DOI [10.1007/s12595-018-0268-9, 10.1007/s12595-018-0268-9]
   Sepulveda AJ, 2020, TRENDS ECOL EVOL, V35, P668, DOI 10.1016/j.tree.2020.03.011
   Sexton K, 2004, AM SCI, V92, P38, DOI 10.1511/2004.1.38
   Shaw JLA, 2019, MOL ECOL, V28, P2476, DOI 10.1111/mec.15055
   Shen YJ, 2016, ECOL EVOL, V6, P2702, DOI 10.1002/ece3.2060
   Shi K, 2015, ENVIRON SCI TECHNOL, V49, P6448, DOI 10.1021/es505901a
   Sigsgaard EE, 2017, NAT ECOL EVOL, V1, DOI 10.1038/s41559-016-0004
   Sinha R, 2015, GENOME BIOL, V16, DOI 10.1186/s13059-015-0841-8
   Specchia V, 2022, DIVERSITY-BASEL, V14, DOI 10.3390/d14110991
   Stat M, 2019, CONSERV BIOL, V33, P196, DOI 10.1111/cobi.13183
   Stat M, 2017, SCI REP-UK, V7, DOI 10.1038/s41598-017-12501-5
   Steinke D, 2005, PHILOS T R SOC B, V360, P1975, DOI 10.1098/rstb.2005.1729
   Stephenson PJ, 2020, CURR OPIN ENV SUST, V45, P36, DOI 10.1016/j.cosust.2020.08.005
   Stöter FR, 2019, IEEE-ACM T AUDIO SPE, V27, P268, DOI 10.1109/TASLP.2018.2877892
   Strickland GJ, 2019, HYDROBIOLOGIA, V826, P129, DOI 10.1007/s10750-018-3723-8
   Strickler KM, 2015, BIOL CONSERV, V183, P85, DOI 10.1016/j.biocon.2014.11.038
   Sun MJ, 2022, MAR ENVIRON RES, V176, DOI 10.1016/j.marenvres.2022.105588
   Suter L, 2021, MOL ECOL, V30, P3140, DOI 10.1111/mec.15587
   Takahara T, 2020, FRESHW SCI, V39, P18, DOI 10.1086/707365
   Takahara T, 2013, PLOS ONE, V8, DOI 10.1371/journal.pone.0056584
   Takahara T, 2012, PLOS ONE, V7, DOI 10.1371/journal.pone.0035868
   Thomas AC, 2020, ENVIRON DNA, V2, P261, DOI [10.1002/edn3.25, DOI 10.1002/EDN3.25, 10.1002/edn3.25]
   Thomas AC, 2019, METHODS ECOL EVOL, V10, P1136, DOI 10.1111/2041-210X.13212
   Thomas AC, 2018, METHODS ECOL EVOL, V9, P1379, DOI 10.1111/2041-210X.12994
   Thomsen PF, 2015, BIOL CONSERV, V183, P4, DOI 10.1016/j.biocon.2014.11.019
   Thomsen PF, 2012, PLOS ONE, V7, DOI 10.1371/journal.pone.0041732
   Thomsen PF, 2012, MOL ECOL, V21, P2565, DOI 10.1111/j.1365-294X.2011.05418.x
   Togaki D, 2020, LIMNOLOGY, V21, P59, DOI 10.1007/s10201-019-00584-0
   Truelove NK, 2019, METHODS ECOL EVOL, V10, P1128, DOI 10.1111/2041-210X.13201
   Tsuji S, 2019, ENVIRON DNA, V1, P99, DOI [10.1002/edn3.21, 10.1002/edn3.21, DOI 10.1002/EDN3.21]
   Turner CR, 2014, METHODS ECOL EVOL, V5, P676, DOI 10.1111/2041-210X.12206
   Uchii K, 2016, MOL ECOL RESOUR, V16, P415, DOI 10.1111/1755-0998.12460
   Vacher C, 2016, ADV ECOL RES, V54, P1, DOI 10.1016/bs.aecr.2015.10.004
   Valentini A, 2016, MOL ECOL, V25, P929, DOI 10.1111/mec.13428
   Vasselon V, 2017, FRESHW SCI, V36, P162, DOI 10.1086/690649
   von Ammon U, 2023, MOL ECOL RESOUR, V23, P440, DOI 10.1111/1755-0998.13722
   von Ammon U, 2020, FRONT MAR SCI, V7, DOI 10.3389/fmars.2020.615458
   Wang SP, 2021, SCI TOTAL ENVIRON, V755, DOI 10.1016/j.scitotenv.2020.142622
   Watson DL, 2005, MAR BIOL, V148, P415, DOI 10.1007/s00227-005-0090-6
   Webb TJ, 2015, CURR BIOL, V25, P506, DOI 10.1016/j.cub.2014.12.023
   Wheeler QD, 2004, SCIENCE, V303, P285, DOI 10.1126/science.303.5656.285
   Willerslev E, 2003, SCIENCE, V300, P791, DOI 10.1126/science.1084114
   Willner D, 2012, PLOS ONE, V7, DOI 10.1371/journal.pone.0034605
   Wirgin I, 2010, CONSERV GENET, V11, P689, DOI 10.1007/s10592-009-9840-1
   Wozney KM, 2017, J GREAT LAKES RES, V43, P771, DOI 10.1016/j.jglr.2017.05.001
   Wu QQ, 2018, FRESHW SCI, V37, P307, DOI 10.1086/697542
   Wurzbacher C, 2017, ENV MICROBIOL REP, V9, P383, DOI 10.1111/1758-2229.12540
   Xia ZQ, 2018, BIOL INVASIONS, V20, P437, DOI 10.1007/s10530-017-1545-7
   Yamamoto S, 2017, SCI REP-UK, V7, DOI 10.1038/srep40368
   Yan DF, 2018, BIOL CONSERV, V217, P113, DOI 10.1016/j.biocon.2017.10.035
   Yang JH, 2020, ENVIRON INT, V134, DOI 10.1016/j.envint.2019.105230
   Yates MC, 2019, ENVIRON DNA, V1, P5, DOI [10.1002/edn3.7, DOI 10.1002/EDN3.7, 10.1002/edn3.7]
   Yoccoz NG, 2012, MOL ECOL, V21, P3647, DOI 10.1111/j.1365-294X.2012.05545.x
   Yoccoz NG, 2012, MOL ECOL, V21, P2031, DOI 10.1111/j.1365-294X.2012.05505.x
   Zhang LJ, 2022, WATER RES, V210, DOI 10.1016/j.watres.2021.117994
   Zhang S, 2020, METHODS ECOL EVOL, V11, P1609, DOI 10.1111/2041-210X.13485
   Zhang Y, 2020, ENVIRON INT, V135, DOI 10.1016/j.envint.2019.105307
   Zimmermann J, 2015, MOL ECOL RESOUR, V15, P526, DOI 10.1111/1755-0998.12336
   Zinger L, 2019, MOL ECOL, V28, P1857, DOI 10.1111/mec.15060
   Zizka Vera Marie Alida, 2020, Metabarcoding and Metagenomics, V4, P23, DOI [10.3897/mbmg.4.51925, 10.3897/mbmg.4.51925]
NR 266
TC 19
Z9 23
U1 22
U2 197
PU PERGAMON-ELSEVIER SCIENCE LTD
PI OXFORD
PA THE BOULEVARD, LANGFORD LANE, KIDLINGTON, OXFORD OX5 1GB, ENGLAND
SN 0025-326X
EI 1879-3363
J9 MAR POLLUT BULL
JI Mar. Pollut. Bull.
PD SEP
PY 2023
VL 194
AR 115430
DI 10.1016/j.marpolbul.2023.115430
EA AUG 2023
PN A
PG 17
WC Environmental Sciences; Marine & Freshwater Biology
WE Science Citation Index Expanded (SCI-EXPANDED)
SC Environmental Sciences & Ecology; Marine & Freshwater Biology
GA W3CL9
UT WOS:001090440500001
PM 37647798
DA 2025-12-19
ER

PT J
AU Yoccoz, NG
AF Yoccoz, Nigel G.
TI The future of environmental DNA in ecology
SO MOLECULAR ECOLOGY
LA English
DT Review
DE diet analysis; diversity; DNA metabarcoding; environmental DNA; food web
   interactions; next-generation sequencing; statistical modelling
ID SPECIES IDENTIFICATION; TROPICAL BIODIVERSITY; MICROBIAL COMMUNITIES;
   MOLECULAR ANALYSIS; HERBIVORE DIETS; PREDATOR DIETS; CLIMATE-CHANGE;
   MODELS; VEGETATION; DIVERSITY
AB The contributions of environmental DNA to ecology are reviewed, focusing on diet, trophic interactions, species distributions and biodiversity assessment. Environmental DNA has the potential to dramatically improve quantitative studies in these fields. Achieving this, however, will require large investments of time and money into developing the relevant databases, models, and software.
C1 Univ Tromso, Dept Arctic & Marine Biol, N-9037 Tromso, Norway.
C3 UiT The Arctic University of Tromso
RP Yoccoz, NG (corresponding author), Univ Tromso, Dept Arctic & Marine Biol, N-9037 Tromso, Norway.
EM nigel.yoccoz@uit.no
RI Yoccoz, Nigel/C-8561-2014
OI Yoccoz, Nigel/0000-0003-2192-1039
CR Albert CH, 2010, ECOGRAPHY, V33, P1028, DOI 10.1111/j.1600-0587.2010.06421.x
   Altman DG, 2002, JAMA-J AM MED ASSOC, V287, P2765, DOI 10.1001/jama.287.21.2765
   Anderson MJ, 2011, ECOL LETT, V14, P19, DOI 10.1111/j.1461-0248.2010.01552.x
   Austerlitz F, 2009, BMC BIOINFORMATICS, V10, DOI 10.1186/1471-2105-10-S14-S10
   Beaumont MA, 2004, NAT REV GENET, V5, P251, DOI 10.1038/nrg1318
   Beaumont MA, 2010, ANNU REV ECOL EVOL S, V41, P379, DOI 10.1146/annurev-ecolsys-102209-144621
   Bellemain E, 2010, BMC MICROBIOL, V10, DOI 10.1186/1471-2180-10-189
   Blackwood CB, 2007, APPL ENVIRON MICROB, V73, P5276, DOI 10.1128/AEM.00514-07
   Boakes EH, 2010, PLOS BIOL, V8, DOI 10.1371/journal.pbio.1000385
   Bowles E, 2011, MOL ECOL RESOUR, V11, P530, DOI 10.1111/j.1755-0998.2010.02974.x
   Budge SM, 2006, MAR MAMMAL SCI, V22, P759, DOI 10.1111/j.1748-7692.2006.00079.x
   Cardenas E, 2008, CURR OPIN BIOTECH, V19, P544, DOI 10.1016/j.copbio.2008.10.010
   Carreon-Martinez L, 2011, J FISH BIOL, V78, P1170, DOI 10.1111/j.1095-8649.2011.02925.x
   Carvalho GR, 2010, INTRODUCTION TO MARINE GENOMICS, P1, DOI 10.1007/978-90-481-8639-6_1
   Chariton AA, 2010, FRONT ECOL ENVIRON, V8, P233, DOI 10.1890/090115
   CHEVENET F, 1994, FRESHWATER BIOL, V31, P295, DOI 10.1111/j.1365-2427.1994.tb01742.x
   Clare EL, 2011, MOL ECOL, V20, P1772, DOI 10.1111/j.1365-294X.2011.05040.x
   Csilléry K, 2010, TRENDS ECOL EVOL, V25, P410, DOI 10.1016/j.tree.2010.04.001
   Deagle BE, 2010, CONSERV GENET, V11, P2039, DOI 10.1007/s10592-010-0096-6
   Dexter KG, 2010, ECOL MONOGR, V80, P267, DOI 10.1890/09-0267.1
   Dupre J, 2007, GENOMICS SOC POLICY, V3, P41
   Ebach MC, 2005, NATURE, V434, P697, DOI 10.1038/434697b
   Ekblom R, 2011, HEREDITY, V107, P1, DOI 10.1038/hdy.2010.152
   Evans JP, 2011, SCIENCE, V331, P861, DOI 10.1126/science.1198039
   Eveleigh ES, 2007, P NATL ACAD SCI USA, V104, P16976, DOI 10.1073/pnas.0704301104
   Ficetola GF, 2008, BIOL LETTERS, V4, P423, DOI 10.1098/rsbl.2008.0118
   Fry B., 2006, STABLE ISOTOPE ECOLO
   Gaston KJ, 2004, PHILOS T R SOC B, V359, P655, DOI 10.1098/rstb.2003.1442
   Goldstein PZ, 2011, BIOESSAYS, V33, P135, DOI 10.1002/bies.201000036
   Griffiths RI, 2011, ENVIRON MICROBIOL, V13, P1642, DOI 10.1111/j.1462-2920.2011.02480.x
   Guisan A, 2005, ECOL LETT, V8, P993, DOI 10.1111/j.1461-0248.2005.00792.x
   Hajibabaei M, 2011, PLOS ONE, V6, DOI 10.1371/journal.pone.0017497
   Harris DJ, 2003, TRENDS ECOL EVOL, V18, P317, DOI 10.1016/S0169-5347(03)00150-2
   Hartmann M, 2008, FEMS MICROBIOL ECOL, V63, P249, DOI 10.1111/j.1574-6941.2007.00427.x
   Hassell MP, 2000, J ANIM ECOL, V69, P543, DOI 10.1046/j.1365-2656.2000.00445.x
   Hodges JS, 2010, ECOLOGY, V91, P3496, DOI 10.1890/10-0052.1
   Hofreiter M, 2000, MOL ECOL, V9, P1975, DOI 10.1046/j.1365-294X.2000.01106.x
   HOLECHEK JL, 1982, J RANGE MANAGE, V35, P309, DOI 10.2307/3898308
   HOLECHEK JL, 1982, J WILDLIFE MANAGE, V46, P502, DOI 10.2307/3808666
   Hrcek J, 2011, MOL ECOL RESOUR, V11, P786, DOI 10.1111/j.1755-0998.2011.03016.x
   Hudson ME, 2008, MOL ECOL RESOUR, V8, P3, DOI 10.1111/j.1471-8286.2007.02019.x
   Ioannidis JPA, 2010, J CLIN EPIDEMIOL, V63, P945, DOI 10.1016/j.jclinepi.2010.04.002
   Ioannidis JPA, 2009, INT J FORECASTING, V25, P773, DOI 10.1016/j.ijforecast.2009.05.003
   Iverson SJ, 2004, ECOL MONOGR, V74, P211, DOI 10.1890/02-4105
   Janzen DH, 2010, BIOTROPICA, V42, P540, DOI 10.1111/j.1744-7429.2010.00667.x
   Janzen DH, 2009, MOL ECOL RESOUR, V9, P1, DOI 10.1111/j.1755-0998.2009.02628.x
   Janzen DH, 2004, PHILOS T R SOC B, V359, P731, DOI 10.1098/rstb.2003.1444
   Janzen HH, 2009, GLOBAL CHANGE BIOL, V15, P2770, DOI 10.1111/j.1365-2486.2009.01971.x
   Jepsen JU, 2008, J ANIM ECOL, V77, P257, DOI 10.1111/j.1365-2656.2007.01339.x
   Jinbo U, 2011, ENTOMOL SCI, V14, P107, DOI 10.1111/j.1479-8298.2011.00449.x
   Kéry M, 2008, J APPL ECOL, V45, P589, DOI 10.1111/j.1365-2664.2007.01441.x
   King RA, 2008, MOL ECOL, V17, P947, DOI 10.1111/j.1365-294X.2007.03613.x
   Kohn MH, 1997, TRENDS ECOL EVOL, V12, P223, DOI 10.1016/S0169-5347(97)01050-1
   Kowalczyk R, 2011, FOREST ECOL MANAG, V261, P821, DOI 10.1016/j.foreco.2010.11.026
   Lambin EF, 2011, P NATL ACAD SCI USA, V108, P3465, DOI 10.1073/pnas.1100480108
   Larson BMH, 2007, FRONT ECOL ENVIRON, V5, P437, DOI 10.1890/060128.01
   Lecomte N, 2011, PLOS ONE, V6, DOI 10.1371/journal.pone.0021357
   Lecroq B, 2011, P NATL ACAD SCI USA, V108, P13177, DOI 10.1073/pnas.1018426108
   Miller DA, 2011, ECOLOGY, V92, P1422, DOI 10.1890/10-1396.1
   Moore JW, 2008, ECOL LETT, V11, P470, DOI 10.1111/j.1461-0248.2008.01163.x
   Murray DC, 2011, PLOS ONE, V6, DOI 10.1371/journal.pone.0025776
   Nielsen R, 2006, SYST BIOL, V55, P162, DOI 10.1080/10635150500431239
   Nightingale P, 2004, TRENDS BIOTECHNOL, V22, P564, DOI 10.1016/j.tibtech.2004.09.010
   Nilsson RH, 2006, PLOS ONE, V1, DOI 10.1371/journal.pone.0000059
   O'Dor R, 2010, ESA PUBLICATION, V1, P29, DOI [10.5270/OceanObs09, DOI 10.5270/OCEANOBS09]
   Oehm J, 2011, MOL ECOL RESOUR, V11, P620, DOI 10.1111/j.1755-0998.2011.03001.x
   Pearman PB, 2008, TRENDS ECOL EVOL, V23, P149, DOI 10.1016/j.tree.2007.11.005
   Pegard A, 2009, J AGR FOOD CHEM, V57, P5700, DOI 10.1021/jf803680c
   Pennisi E, 2011, SCIENCE, V331, P666, DOI 10.1126/science.331.6018.666
   Perrings C, 2011, SCIENCE, V331, P1139, DOI 10.1126/science.1202400
   Pilgrim EM, 2011, J N AM BENTHOL SOC, V30, P217, DOI 10.1899/10-012.1
   Pompanon F, 2012, MOL ECOL, V21, P1931, DOI 10.1111/j.1365-294X.2011.05403.x
   Pompanon F, 2011, BIOFUTUR, P30
   Porazinska DL, 2009, MOL ECOL RESOUR, V9, P1439, DOI 10.1111/j.1755-0998.2009.02611.x
   Randin CF, 2009, J VEG SCI, V20, P996, DOI 10.1111/j.1654-1103.2009.01098.x
   Rayé G, 2011, ECOL RES, V26, P265, DOI 10.1007/s11284-010-0780-5
   Redpath SM, 2001, CONDOR, V103, P184, DOI 10.1650/0010-5422(2001)103[0184:ARDCPP]2.0.CO;2
   Ricklefs RE, 2011, PHILOS T R SOC B, V366, P2438, DOI 10.1098/rstb.2011.0066
   Ropert-Coudert Y, 2005, FRONT ECOL ENVIRON, V3, P437, DOI 10.1890/1540-9295(2005)003[0437:TAPIAR]2.0.CO;2
   Royle J.A., 2008, HIERARCHICAL MODELIN
   Royle JA, 2011, J WILDLIFE MANAGE, V75, P604, DOI 10.1002/jwmg.79
   Royle JA, 2006, ECOLOGY, V87, P835, DOI 10.1890/0012-9658(2006)87[835:GSOMAF]2.0.CO;2
   Sauer JR, 2004, CONDOR, V106, P435, DOI 10.1650/7431
   Schiermeier Q, 2011, NATURE, V470, P315
   Schott T, 2010, J ANIM ECOL, V79, P701, DOI 10.1111/j.1365-2656.2010.01673.x
   Schuster SC, 2008, NAT METHODS, V5, P16, DOI 10.1038/NMETH1156
   Shehzad W, 2012, MOL ECOL, V21, P1951, DOI 10.1111/j.1365-294X.2011.05424.x
   Silvertown J, 2006, J ECOL, V94, P801, DOI 10.1111/j.1365-2745.2006.01145.x
   Smith MA, 2011, PLOS ONE, V6, DOI 10.1371/journal.pone.0014424
   Smith TMF, 2007, J ROY STAT SOC A STA, V170, P581, DOI 10.1111/j.1467-985X.2007.00482.x
   Soininen EM, 2009, FRONT ZOOL, V6, DOI 10.1186/1742-9994-6-16
   Sonstebo JH, 2010, MOL ECOL RESOUR, V10, P1009, DOI 10.1111/j.1755-0998.2010.02855.x
   Staudacher K, 2011, SOIL BIOL BIOCHEM, V43, P346, DOI 10.1016/j.soilbio.2010.10.022
   Steele PR, 2011, AM J BOT, V98, P415, DOI 10.3732/ajb.1000296
   Sugita S, 2007, HOLOCENE, V17, P229, DOI 10.1177/0959683607075837
   Sweeney BW, 2011, J N AM BENTHOL SOC, V30, P195, DOI 10.1899/10-016.1
   Symondson WOC, 2002, MOL ECOL, V11, P627, DOI 10.1046/j.1365-294X.2002.01471.x
   Taberlet P, 2012, MOL ECOL, V21, P1789, DOI 10.1111/j.1365-294X.2012.05542.x
   Tedersoo L, 2010, NEW PHYTOL, V188, P291, DOI 10.1111/j.1469-8137.2010.03373.x
   Teletchea F, 2010, MITOCHONDR DNA, V21, P206, DOI 10.3109/19401736.2010.532212
   Thuiller W, 2008, PERSPECT PLANT ECOL, V9, P137, DOI 10.1016/j.ppees.2007.09.004
   Unterseher M, 2011, MOL ECOL, V20, P275, DOI 10.1111/j.1365-294X.2010.04948.x
   Valentini A, 2009, MOL ECOL RESOUR, V9, P51, DOI 10.1111/j.1755-0998.2008.02352.x
   Valentini A, 2009, TRENDS ECOL EVOL, V24, P110, DOI 10.1016/j.tree.2008.09.011
   van Geel B, 2008, QUATERNARY RES, V69, P361, DOI 10.1016/j.yqres.2008.02.004
   Vittoz P, 2009, GLOBAL CHANGE BIOL, V15, P209, DOI 10.1111/j.1365-2486.2008.01707.x
   Vittoz P, 2010, J VEG SCI, V21, P1035, DOI 10.1111/j.1654-1103.2010.01216.x
   Waits LP, 2001, MOL ECOL, V10, P249, DOI 10.1046/j.1365-294X.2001.01185.x
   Wardle DA, 2004, SCIENCE, V304, P1629, DOI 10.1126/science.1094875
   Webb TJ, 2010, PLOS ONE, V5, DOI 10.1371/journal.pone.0010223
   Wilson Edward O., 1994, Naturalist
   Wooley JC, 2010, J COMPUT SCI TECH-CH, V25, P71, DOI 10.1007/s11390-010-9306-4
   Yoccoz NG, 2012, MOL ECOL, V21, P3647, DOI 10.1111/j.1365-294X.2012.05545.x
NR 113
TC 144
Z9 195
U1 9
U2 411
PU WILEY
PI HOBOKEN
PA 111 RIVER ST, HOBOKEN 07030-5774, NJ USA
SN 0962-1083
EI 1365-294X
J9 MOL ECOL
JI Mol. Ecol.
PD APR
PY 2012
VL 21
IS 8
SI SI
BP 2031
EP 2038
DI 10.1111/j.1365-294X.2012.05505.x
PG 8
WC Biochemistry & Molecular Biology; Ecology; Evolutionary Biology
WE Science Citation Index Expanded (SCI-EXPANDED)
SC Biochemistry & Molecular Biology; Environmental Sciences & Ecology;
   Evolutionary Biology
GA 923JS
UT WOS:000302616200020
PM 22486823
DA 2025-12-19
ER

PT J
AU Koblmüller, S
AF Koblmueller, Stephan
TI DNA Barcodes for Evolution and Biodiversity
SO DIVERSITY-BASEL
LA English
DT Article
ID ENVIRONMENTAL DNA
C1 [Koblmueller, Stephan] Karl Franzens Univ Graz, Inst Biol, Univ Pl 2, A-8010 Graz, Austria.
C3 University of Graz
RP Koblmüller, S (corresponding author), Karl Franzens Univ Graz, Inst Biol, Univ Pl 2, A-8010 Graz, Austria.
EM stephan.koblmueller@uni-graz.at
RI Koblmüller, Stephan/AFI-3908-2022
CR Ariza AA, 2022, DIVERSITY-BASEL, V14, DOI 10.3390/d14070544
   Ariza M, 2023, METHODS ECOL EVOL, V14, P415, DOI 10.1111/2041-210X.13865
   Balaji R, 2022, DIVERSITY-BASEL, V14, DOI 10.3390/d14060495
   Bass D, 2015, TRENDS PARASITOL, V31, P499, DOI 10.1016/j.pt.2015.06.013
   Bohmann K, 2023, TRENDS ECOL EVOL, V38, P119, DOI 10.1016/j.tree.2022.11.006
   Bohmann K, 2014, TRENDS ECOL EVOL, V29, P358, DOI 10.1016/j.tree.2014.04.003
   Dinca V, 2021, COMMUN BIOL, V4, DOI 10.1038/s42003-021-01834-7
   Dmitrovic BA, 2022, DIVERSITY-BASEL, V14, DOI 10.3390/d14030182
   Dziki A, 2015, PEERJ, V3, DOI 10.7717/peerj.1422
   Folmer O., 1994, Molecular Marine Biology and Biotechnology, V3, P294
   Geiger M, 2021, PEERJ, V9, DOI 10.7717/peerj.11192
   Grant DM, 2021, DIVERSITY-BASEL, V13, DOI 10.3390/d13070313
   Hebert PDN, 2018, BMC GENOMICS, V19, DOI 10.1186/s12864-018-4611-3
   Hebert PDN, 2003, P ROY SOC B-BIOL SCI, V270, pS96, DOI [10.1098/rsbl.2003.0025, 10.1098/rspb.2002.2218]
   Helmer N, 2023, DIVERSITY-BASEL, V15, DOI 10.3390/d15010104
   Hernández-Triana LM, 2014, MOL ECOL RESOUR, V14, P508, DOI 10.1111/1755-0998.12208
   Huemer P, 2022, DIVERSITY-BASEL, V14, DOI 10.3390/d14020118
   Jiang RJ, 2022, DIVERSITY-BASEL, V14, DOI 10.3390/d14121111
   Kirse A, 2021, FRONT ECOL EVOL, V9, DOI 10.3389/fevo.2021.630560
   Mahalle RM, 2022, DIVERSITY-BASEL, V14, DOI 10.3390/d14070546
   Morinière J, 2019, MOL ECOL RESOUR, V19, P900, DOI 10.1111/1755-0998.13022
   Oliveira PV, 2023, DIVERSITY-BASEL, V15, DOI 10.3390/d15020305
   Pascher K, 2022, DIVERSITY-BASEL, V14, DOI 10.3390/d14060463
   Pèlèbè ROE, 2021, DIVERSITY-BASEL, V13, DOI 10.3390/d13070297
   Pfingstl T, 2021, MOL PHYLOGENET EVOL, V163, DOI 10.1016/j.ympev.2021.107240
   Rulik B, 2017, METHODS ECOL EVOL, V8, P1878, DOI 10.1111/2041-210X.12824
   Ruppert KM, 2019, GLOB ECOL CONSERV, V17, DOI 10.1016/j.gecco.2019.e00547
   Schäffer S, 2019, MOL PHYLOGENET EVOL, V135, P185, DOI 10.1016/j.ympev.2019.03.008
   Schäffer S, 2017, PLOS ONE, V12, DOI 10.1371/journal.pone.0174449
   Sengupta ME, 2022, FOOD WATERB PARASIT, V29, DOI 10.1016/j.fawpar.2022.e00183
   Srivathsan A, 2021, BMC BIOL, V19, DOI 10.1186/s12915-021-01141-x
   Szabó E, 2023, DIVERSITY-BASEL, V15, DOI 10.3390/d15040553
   Temiz B, 2023, DIVERSITY-BASEL, V15, DOI 10.3390/d15030367
   Vanhove MPM, 2022, DIVERSITY-BASEL, V14, DOI 10.3390/d14080580
   Yang CT, 2020, BMC GENOMICS, V21, DOI 10.1186/s12864-020-07255-w
   Zangl L, 2020, PLOS ONE, V15, DOI 10.1371/journal.pone.0229353
NR 36
TC 1
Z9 1
U1 2
U2 14
PU MDPI
PI BASEL
PA MDPI AG, Grosspeteranlage 5, CH-4052 BASEL, SWITZERLAND
EI 1424-2818
J9 DIVERSITY-BASEL
JI Diversity-Basel
PD SEP
PY 2023
VL 15
IS 9
AR 1003
DI 10.3390/d15091003
PG 5
WC Biodiversity Conservation; Ecology
WE Science Citation Index Expanded (SCI-EXPANDED)
SC Biodiversity & Conservation; Environmental Sciences & Ecology
GA T1RD9
UT WOS:001075818100001
OA Green Submitted, gold
DA 2025-12-19
ER

PT J
AU Nagler, M
   Podmirseg, SM
   Ascher-Jenull, J
   Sint, D
   Traugott, M
AF Nagler, Magdalena
   Podmirseg, Sabine Marie
   Ascher-Jenull, Judith
   Sint, Daniela
   Traugott, Michael
TI Why eDNA fractions need consideration in biomonitoring
SO MOLECULAR ECOLOGY RESOURCES
LA English
DT Article
DE allochthonous DNA; ancient DNA; biodiversity assessment; environmental
   DNA; extracellular DNA; intracellular DNA; metabarcoding; spatial
   resolution; temporal resolution
ID INDIRECT DNA EXTRACTION; EXTRACELLULAR DNA; ENVIRONMENTAL DNA; SOIL;
   ANCIENT; PURIFICATION; COMMUNITIES; BACTERIA
AB The analysis of environmental DNA (eDNA) is revolutionizing the monitoring of biodiversity as it allows to assess organismic diversity at large scale and unprecedented taxonomic detail. However, eDNA consists of an extracellular and intracellular fraction, each characterized by particular properties that determine the retrievable information on when and where organisms live or have been living. Here, we review the fractions of eDNA, describe how to obtain them from environmental samples and present a four-scenario concept that aims at enhancing spatial and temporal resolution of eDNA-based monitoring. Importantly, we highlight how the appropriate choice of eDNA fractions precludes misinterpretation of eDNA-based biodiversity data. Finally, future avenues of research towards eDNA fraction-specific analyses are outlined to unravel the full potential of eDNA-based studies targeting micro- and macro-organisms.
C1 [Nagler, Magdalena; Podmirseg, Sabine Marie; Ascher-Jenull, Judith] Univ Innsbruck, Dept Microbiol, Innsbruck, Austria.
   [Sint, Daniela; Traugott, Michael] Univ Innsbruck, Dept Zool, Innsbruck, Austria.
C3 University of Innsbruck; University of Innsbruck
RP Nagler, M (corresponding author), Univ Innsbruck, Dept Microbiol, Innsbruck, Austria.
EM magdalena.nagler@uibk.ac.at
RI Nagler, Magdalena/GZK-5698-2022; Podmirseg, Sabine Marie/C-2760-2019;
   Ascher-Jenull, Judith/A-7262-2016; Sint, Daniela/HCI-8508-2022
OI Nagler, Magdalena/0000-0002-4165-7290; Sint,
   Daniela/0000-0003-3387-4284; Podmirseg, Sabine
   Marie/0000-0003-1775-2412; Traugott, Michael/0000-0001-9719-5059;
   Ascher-Jenull, Judith/0000-0003-0127-8058; 
FU Austrian Science Fund [I3808]; Osterreichische
   Forschungsforderungsgesellschaft [864740]; Austrian Science Fund (FWF)
   [I3808] Funding Source: Austrian Science Fund (FWF)
FX Austrian Science Fund, Grant/Award Number: I3808; Osterreichische
   Forschungsforderungsgesellschaft, Grant/Award Number: 864740
CR Adams CIM, 2019, GENES-BASEL, V10, DOI 10.3390/genes10030192
   Agnelli A, 2004, SOIL BIOL BIOCHEM, V36, P859, DOI 10.1016/j.soilbio.2004.02.004
   Agnelli A, 2007, BIOL FERT SOILS, V44, P353, DOI 10.1007/s00374-007-0213-y
   Aldeguer-Riquelme B, 2021, ENVIRON MICROBIOL, V23, P2669, DOI 10.1111/1462-2920.15510
   Ascher J, 2009, APPL SOIL ECOL, V42, P176, DOI 10.1016/j.apsoil.2009.03.005
   Ascher J, 2009, FRESEN ENVIRON BULL, V18, P1764
   Austin JJ, 2004, MOL PHYLOGENET EVOL, V31, P109, DOI 10.1016/j.ympev.2003.07.011
   Bienert F, 2012, MOL ECOL, V21, P2017, DOI 10.1111/j.1365-294X.2011.05407.x
   Bista I, 2017, NAT COMMUN, V8, DOI 10.1038/ncomms14087
   Burkert A, 2019, APPL ENVIRON MICROB, V85, DOI [10.1128/AEM.02646-18, 10.1128/aem.02646-18]
   Bylemans J, 2018, ENVIRON SCI TECHNOL, V52, P6408, DOI 10.1021/acs.est.8b01071
   Cai P, 2006, COLLOID SURFACE B, V49, P49, DOI 10.1016/j.colsurfb.2006.02.011
   Carini P, 2017, NAT MICROBIOL, V2, DOI 10.1038/nmicrobiol.2016.242
   Ceccherini MT, 2009, ANTON LEEUW INT J G, V96, P653, DOI 10.1007/s10482-009-9354-3
   Cindy B, 2021, COMMUN BIOL, V4, DOI 10.1038/s42003-021-01760-8
   Corinaldesi C, 2018, SCI REP-UK, V8, DOI 10.1038/s41598-018-20302-7
   Cristescu ME, 2019, TRENDS ECOL EVOL, V34, P694, DOI 10.1016/j.tree.2019.05.003
   Cristescu ME, 2018, ANNU REV ECOL EVOL S, V49, P209, DOI 10.1146/annurev-ecolsys-110617-062306
   Curtis AN, 2020, PEERJ, V8, DOI 10.7717/peerj.9333
   Deiner K, 2017, MOL ECOL, V26, P5872, DOI 10.1111/mec.14350
   Der Sarkissian C, 2014, MOL ECOL, V23, P1780, DOI 10.1111/mec.12690
   Ellegaard M, 2020, COMMUN BIOL, V3, DOI 10.1038/s42003-020-0899-z
   Ficetola GF, 2008, BIOL LETTERS, V4, P423, DOI 10.1098/rsbl.2008.0118
   Ficetola GF, 2016, MOL ECOL RESOUR, V16, P604, DOI 10.1111/1755-0998.12508
   Fierer N, 2017, NAT REV MICROBIOL, V15, P579, DOI 10.1038/nrmicro.2017.87
   Frostegård Å, 1999, APPL ENVIRON MICROB, V65, P5409
   Fulgosi H, 2012, TREE PHYSIOL, V32, P346, DOI 10.1093/treephys/tps014
   Geraldi NR, 2020, ENVIRON DNA, V2, P91, DOI [10.1002/edn3.48, 10.1002/edn3.48, DOI 10.1002/EDN3.48]
   Goldberg CS, 2016, METHODS ECOL EVOL, V7, P1299, DOI 10.1111/2041-210X.12595
   Gómez-Brandón M, 2017, FOREST ECOL MANAG, V391, P376, DOI 10.1016/j.foreco.2017.02.033
   Gravina S, 2016, AGING CELL, V15, P398, DOI 10.1111/acel.12454
   Haile J, 2009, P NATL ACAD SCI USA, V106, P22352, DOI 10.1073/pnas.0912510106
   Hardoim CCP, 2009, APPL ENVIRON MICROB, V75, P3331, DOI 10.1128/AEM.02101-08
   Harrison JB, 2019, P ROY SOC B-BIOL SCI, V286, DOI 10.1098/rspb.2019.1409
   Högfors-Rönnholm E, 2018, METHODSX, V5, P136, DOI 10.1016/j.mex.2018.02.005
   Hotopp JCD, 2011, TRENDS GENET, V27, P157, DOI 10.1016/j.tig.2011.01.005
   de Aldecoa ALI, 2017, FRONT MICROBIOL, V8, DOI 10.3389/fmicb.2017.01390
   Jo T, 2020, ENVIRON DNA, V2, P140, DOI [10.1002/edn3.51, 10.1002/edn3.51, DOI 10.1002/EDN3.51]
   Jorgensen T, 2012, MOL ECOL, V21, P1989, DOI 10.1111/j.1365-294X.2011.05287.x
   Kirse A, 2021, FRONT ECOL EVOL, V9, DOI 10.3389/fevo.2021.630560
   Laktionov PP, 2004, ANN NY ACAD SCI, V1022, P221, DOI 10.1196/annals.1318.034
   Laroche O, 2020, FRONT MAR SCI, V7, DOI 10.3389/fmars.2020.00682
   Lennon JT, 2018, MBIO, V9, DOI 10.1128/mBio.00637-18
   Lever MA, 2015, FRONT MICROBIOL, V6, DOI 10.3389/fmicb.2015.00476
   Liang RX, 2021, MICROBIOME, V9, DOI 10.1186/s40168-021-01057-2
   Liang ZB, 2013, ENVIRON SCI TECHNOL, V47, P9324, DOI 10.1021/es401342b
   Marshall NT, 2021, SCI REP-UK, V11, DOI 10.1038/s41598-021-82205-4
   Moushomi R, 2019, SCI REP-UK, V9, DOI 10.1038/s41598-019-48984-7
   Nagler M, 2021, MOL ECOL, V30, P438, DOI 10.1111/mec.15740
   Nagler M, 2020, FRONT MICROBIOL, V11, DOI 10.3389/fmicb.2020.01894
   Nagler M, 2018, APPL MICROBIOL BIOT, V102, P6343, DOI 10.1007/s00253-018-9120-4
   Nagler M, 2018, APPL MICROBIOL BIOT, V102, P2885, DOI 10.1007/s00253-018-8786-y
   Nevers MB, 2020, PLOS ONE, V15, DOI 10.1371/journal.pone.0244086
   Nielsen Kaare M., 2007, Environmental Biosafety Research, V6, P37, DOI 10.1051/ebr:2007031
   OGRAM A, 1987, J MICROBIOL METH, V7, P57, DOI 10.1016/0167-7012(87)90025-X
   Pansu J, 2023, MAR FRESHWATER RES, V74, P449, DOI 10.1071/MF20269
   Parachin NS, 2010, APPL MICROBIOL BIOT, V87, P1927, DOI 10.1007/s00253-010-2691-3
   Pathan SI, 2020, PLOS ONE, V15, DOI 10.1371/journal.pone.0227296
   Pawlowski J, 2020, MOL ECOL, V29, P4258, DOI 10.1111/mec.15643
   Pedersen MW, 2015, PHILOS T R SOC B, V370, DOI 10.1098/rstb.2013.0383
   Peterson BW, 2012, APPL ENVIRON MICROB, V78, P120, DOI 10.1128/AEM.06780-11
   Pietramellara G, 2009, BIOL FERT SOILS, V45, P219, DOI 10.1007/s00374-008-0345-8
   Probst M, 2021, FRONT MICROBIOL, V12, DOI 10.3389/fmicb.2021.640386
   Ramírez GA, 2018, FRONT MICROBIOL, V9, DOI 10.3389/fmicb.2018.02969
   Rodríguez-Ezpeleta N, 2021, MOL ECOL RESOUR, V21, P1405, DOI 10.1111/1755-0998.13399
   Sepulveda AJ, 2020, TRENDS ECOL EVOL, V35, P668, DOI 10.1016/j.tree.2020.03.011
   Sirois SH, 2019, ENV MICROBIOL REP, V11, P173, DOI 10.1111/1758-2229.12725
   Steinberger RE, 2005, APPL ENVIRON MICROB, V71, P5404, DOI 10.1128/AEM.71.9.5404-5410.2005
   Stewart KA, 2019, BIODIVERS CONSERV, V28, P983, DOI 10.1007/s10531-019-01709-8
   Taberlet P, 2012, MOL ECOL, V21, P1816, DOI 10.1111/j.1365-294X.2011.05317.x
   Thalinger B, 2021, FRONT ECOL EVOL, V9, DOI 10.3389/fevo.2021.623718
   Thierry AR, 2016, CANCER METAST REV, V35, P347, DOI 10.1007/s10555-016-9629-x
   Torti A, 2015, MAR GENOM, V24, P185, DOI 10.1016/j.margen.2015.08.007
   Turner CR, 2014, METHODS ECOL EVOL, V5, P676, DOI 10.1111/2041-210X.12206
   Verdier H., 2021, BIORXIV, P1, DOI [10.1111/1755-0998.13604, DOI 10.1111/1755-0998.13604]
   Vuillemin A, 2016, FRONT MICROBIOL, V7, DOI 10.3389/fmicb.2016.01007
   Wagner AO, 2008, APPL ENVIRON MICROB, V74, P2537, DOI 10.1128/AEM.02288-07
   Wilcox TM, 2015, CONSERV GENET RESOUR, V7, P639, DOI 10.1007/s12686-015-0465-z
   Wu JF, 2009, APPL ENVIRON MICROB, V75, P5390, DOI 10.1128/AEM.00400-09
   Yates MC, 2021, TRENDS ECOL EVOL, V36, P601, DOI 10.1016/j.tree.2021.03.001
   Zaiko A, 2018, FRONT MAR SCI, V5, DOI 10.3389/fmars.2018.00322
   Zhang X, 2020, ENVIRON SCI TECHNOL, V54, P1614, DOI 10.1021/acs.est.9b06029
   Zulkefli NS, 2019, INT J ENV RES PUB HE, V16, DOI 10.3390/ijerph16183339
NR 83
TC 45
Z9 49
U1 6
U2 113
PU WILEY
PI HOBOKEN
PA 111 RIVER ST, HOBOKEN 07030-5774, NJ USA
SN 1755-098X
EI 1755-0998
J9 MOL ECOL RESOUR
JI Mol. Ecol. Resour.
PD OCT
PY 2022
VL 22
IS 7
BP 2458
EP 2470
DI 10.1111/1755-0998.13658
EA JUN 2022
PG 13
WC Biochemistry & Molecular Biology; Ecology; Evolutionary Biology
WE Science Citation Index Expanded (SCI-EXPANDED)
SC Biochemistry & Molecular Biology; Environmental Sciences & Ecology;
   Evolutionary Biology
GA 4H9MR
UT WOS:000812852700001
PM 35652762
OA Green Submitted, hybrid
DA 2025-12-19
ER

PT J
AU Holdaway, RJ
   Wood, JR
   Dickie, IA
   Orwin, KH
   Bellingham, PJ
   Richardson, SJ
   Lyver, PO
   Timoti, P
   Buckley, TR
AF Holdaway, Robert J.
   Wood, Jamie R.
   Dickie, Ian A.
   Orwin, Kate H.
   Bellingham, Peter. J.
   Richardson, Sarah J.
   Lyver, Phil O'B.
   Timoti, Puke
   Buckley, Thomas R.
TI Using DNA metabarcoding to assess New Zealand's terrestrial biodiversity
SO NEW ZEALAND JOURNAL OF ECOLOGY
LA English
DT Article
DE biodiversity monitoring; bioinformatics; biosecurity; cultural
   indicators; ecosystem function; environmental DNA; national framework;
   species detection; te ao Maori; uncertainty
ID SOIL FOOD-WEB; ENVIRONMENTAL DNA; MICROBIAL COMMUNITIES; ANCIENT DNA;
   CONSERVATION; DIVERSITY; IDENTIFICATION; SEQUENCES; ACCURACY; PATTERNS
AB High throughput DNA sequencing technology has enabled entire biological communities to be characterised from DNA derived from pools of organisms, such as bulk-collected invertebrates, or DNA extracted from environmental samples (e.g. soil). These DNA-based techniques have the potential to revolutionise biodiversity monitoring. One approach in particular, DNA metabarcoding, can provide unprecedented taxonomic breadth at a scale not practically achievable through the morphological identification of individual organisms. Here, we assess the current strengths and weaknesses of DNA metabarcoding techniques for biodiversity assessment. We argue that it is essential to integrate conventional monitoring methods with novel DNA methods, to validate methods, and to better use and interpret data. We present a conceptual framework for how this might be done, explore potential applications within national biodiversity assessment frameworks, Maori biodiversity monitoring and the primary sector, and highlight areas of current uncertainty and future research directions. Rapid developments in DNA sequencing technology and bioinformatics will make DNA-based community data increasingly accessible to ecologists, and there needs to be a corresponding shift in research focus from DNA metabarcoding method development and evaluation to real-world applications that provide rich infornhation for a range of purposes, including conservation planning and land management decisions.
C1 [Holdaway, Robert J.; Wood, Jamie R.; Orwin, Kate H.; Bellingham, Peter. J.; Richardson, Sarah J.; Lyver, Phil O'B.] Landcare Res, POB 69040, Lincoln 7640, New Zealand.
   [Dickie, Ian A.] Lincoln Univ, Bioprotect Res Ctr, POB 85084, Lincoln 7647, New Zealand.
   [Timoti, Puke] Tuhoe Tuawhenua Trust, Private Bag 3001, Ruatahuna, New Zealand.
   [Buckley, Thomas R.] Landcare Res, Private Bag 92170, Auckland 1142, New Zealand.
   [Buckley, Thomas R.] Univ Auckland, Sch Biol Sci, Private Bag 92019, Auckland 1142, New Zealand.
C3 Landcare Research - New Zealand; Lincoln University - New Zealand;
   Landcare Research - New Zealand; University of Auckland
RP Holdaway, RJ (corresponding author), Landcare Res, POB 69040, Lincoln 7640, New Zealand.
EM holdawayr@landcareresearch.co.nz
RI Dickie, Ian/AAH-2973-2019; Dickie, Ian/C-5419-2013; Bellingham,
   Peter/AAP-4302-2020; Buckley, Thomas/H-1284-2012; Wood,
   Jamie/AAU-5530-2021; Wood, Jamie/A-9393-2008; Richardson,
   Sarah/D-3353-2015
OI Dickie, Ian/0000-0002-2740-2128; Wood, Jamie/0000-0001-8008-6083; Orwin,
   Kate/0000-0003-0906-728X
FU Ministry for Business, Innovation and Employment [C09X1411]; New
   Zealand's Biological Heritage National Science Challenge; New Zealand
   Ministry of Business, Innovation & Employment (MBIE) [C09X1411] Funding
   Source: New Zealand Ministry of Business, Innovation & Employment (MBIE)
FX We thank Gavin Lear, Paul Gardner, Simon Bulman, Austen Ganley, Kevin
   Collins, and all the participants of the Biological Heritage National
   Science Challenge eDNA workshops for their intellectual contributions
   and beneficial discussion. Gavin Lear and Matt McGlone provided helpful
   review comments on an earlier version of the manuscript. Funding was
   supported by the Ministry for Business, Innovation and Employment
   through the Smart Ideas funding mechanism (contract C09X1411) and core
   funding to Crown Research Institutes, and by New Zealand's Biological
   Heritage National Science Challenge.
CR Afshinnekoo E, 2015, CELL SYST, V1, P97, DOI 10.1016/j.cels.2015.07.006
   Allen RB, 2003, NEW ZEAL J ECOL, V27, P207
   Allen RB, 2009, LC0809154 DEP CONS
   Barnes MA, 2016, CONSERV GENET, V17, P1, DOI 10.1007/s10592-015-0775-4
   Bellingham PJ, 2016, LC2109 REG COUNC BIO
   Bender SF, 2015, J APPL ECOL, V52, P228, DOI 10.1111/1365-2664.12351
   Bidartondo MI, 2008, SCIENCE, V319, P1616, DOI 10.1126/science.319.5870.1616a
   Bohmann K, 2014, TRENDS ECOL EVOL, V29, P358, DOI 10.1016/j.tree.2014.04.003
   Boyer S, 2013, PLOS ONE, V8, DOI 10.1371/journal.pone.0075962
   Buckley TR, 2015, AUSTRAL ENTOMOL, V54, P1, DOI 10.1111/aen.12116
   Calvignac-Spencer S, 2013, MOL ECOL, V22, P915, DOI 10.1111/mec.12183
   Carbayo F, 2011, TRENDS ECOL EVOL, V26, P154, DOI 10.1016/j.tree.2011.01.004
   Carini P, 2017, NAT MICROBIOL, V2, DOI 10.1038/nmicrobiol.2016.242
   Cary SC, 2014, NAT REV MICROBIOL, V12, P789, DOI 10.1038/nrmicro3382
   Clarke LJ, 2014, MOL ECOL RESOUR, V14, P1160, DOI 10.1111/1755-0998.12265
   Collins RA, 2013, SOMETHING WATER BIOS
   Creer S, 2016, METHODS ECOL EVOL, V7, P1008, DOI 10.1111/2041-210X.12574
   de Vries Franciska T, 2013, Proc Natl Acad Sci U S A, V110, P14296, DOI 10.1073/pnas.1305198110
   Delgado-Baquerizo M, 2016, NAT COMMUN, V7, DOI 10.1038/ncomms10541
   Dickie I. A, 2016, MOL MYCORRHIZAL SYMB, P473, DOI DOI 10.1002/9781118951446.CH26
   Doyle E, 2015, GENOME, V58, P213
   Drummond AJ, 2015, GIGASCIENCE, V4, DOI 10.1186/s13742-015-0086-1
   Fahner NA, 2016, PLOS ONE, V11, DOI 10.1371/journal.pone.0157505
   Ficetola GF, 2008, BIOL LETTERS, V4, P423, DOI 10.1098/rsbl.2008.0118
   Fischer M, 2010, BASIC APPL ECOL, V11, P473, DOI 10.1016/j.baae.2010.07.009
   Furlan EM, 2016, MOL ECOL RESOUR, V16, P641, DOI 10.1111/1755-0998.12483
   Gibson JF, 2015, PLOS ONE, V10, DOI 10.1371/journal.pone.0138432
   Gilbert JA, 2014, P NATL ACAD SCI USA, V111, P5, DOI 10.1073/pnas.1320471110
   Ginolhac A, 2011, BIOINFORMATICS, V27, P2153, DOI 10.1093/bioinformatics/btr347
   Gonzalez A, 2016, MSYSTEMS, V1
   Gordon DP, 2012, NZ INVENTORY BIODIVE
   Haaland C, 2011, INSECT CONSERV DIVER, V4, P60, DOI 10.1111/j.1752-4598.2010.00098.x
   Hajibabaei M, 2016, PHILOS T R SOC B, V371, DOI 10.1098/rstb.2015.0330
   Harmsworth GR, 2013, ECOSYSTEM SERVICES IN NEW ZEALAND: CONDITIONS AND TRENDS, P274
   Hebert PDN, 2013, PLOS ONE, V8, DOI 10.1371/journal.pone.0068535
   Hebert PDN, 2003, P ROY SOC B-BIOL SCI, V270, pS96, DOI [10.1098/rsbl.2003.0025, 10.1098/rspb.2002.2218]
   Hibbett D, 2016, SCIENCE, V351, P1150, DOI 10.1126/science.aae0380
   Hitchmough R, 2013, NZ THREAT CLASSIFICA, V1
   Holdaway RJ, 2014, ECOSYSTEMS, V17, P627, DOI 10.1007/s10021-014-9749-5
   Huang YT, 2016, GEODERMA, V274, P114, DOI 10.1016/j.geoderma.2016.04.003
   Jerde CL, 2011, CONSERV LETT, V4, P150, DOI 10.1111/j.1755-263X.2010.00158.x
   Kim KH, 2011, APPL ENVIRON MICROB, V77, P7663, DOI 10.1128/AEM.00289-11
   Koljalg U, 2005, NEW PHYTOL, V166, P1063, DOI 10.1111/j.1469-8137.2005.01376.x
   Köljalg U, 2013, MOL ECOL, V22, P5271, DOI 10.1111/mec.12481
   Lee W, 2005, LC0405122 DEP CONS L
   Lindgreen S, 2016, SCI REP-UK, V6, DOI 10.1038/srep19233
   Lyver POB, 2017, BIODIVERS CONSERV, V26, P3183, DOI 10.1007/s10531-016-1142-6
   Ma B, 2016, ISME J, V10, P1891, DOI 10.1038/ismej.2015.261
   MacDonald AJ, 2015, J APPL ECOL, V52, P1649, DOI 10.1111/1365-2664.12506
   MacLeod CJ, 2012, LC1102 LAND RES
   Martínez-García LB, 2015, NEW PHYTOL, V205, P1565, DOI 10.1111/nph.13226
   Morales SE, 2015, SOIL BIOL BIOCHEM, V82, P87, DOI 10.1016/j.soilbio.2014.12.018
   Morrison-Whittle P, 2015, ISME J, V9, P2003, DOI 10.1038/ismej.2015.18
   Nielsen UN, 2015, ANNU REV ENV RESOUR, V40, P63, DOI 10.1146/annurev-environ-102014-021257
   Nilsson RH, 2006, PLOS ONE, V1, DOI 10.1371/journal.pone.0000059
   Oliver TH, 2015, NAT COMMUN, V6, DOI 10.1038/ncomms10122
   Orwin KH, 2016, FUNCT ECOL, V30, P1430, DOI 10.1111/1365-2435.12610
   Peltzer DA, 2014, FOREST ECOL MANAG, V331, P165, DOI 10.1016/j.foreco.2014.06.037
   Pereira HM, 2013, SCIENCE, V339, P277, DOI 10.1126/science.1229931
   Rannala B, 2015, CURR ZOOL, V61, P846, DOI 10.1093/czoolo/61.5.846
   Ratnasingham S, 2013, PLOS ONE, V8, DOI 10.1371/journal.pone.0066213
   Rooney N, 2012, TRENDS ECOL EVOL, V27, P40, DOI 10.1016/j.tree.2011.09.001
   Sanchez-Moreno S, 2007, AGR ECOSYST ENVIRON, V119, P75, DOI 10.1016/j.agee.2006.06.012
   Schloss Patrick D, 2011, Appl Environ Microbiol, V77, P3219, DOI 10.1128/AEM.02810-10
   Sharp CE, 2014, ENVIRON MICROBIOL, V16, P1867, DOI 10.1111/1462-2920.12454
   Soliveres S, 2016, PHILOS T R SOC B, V371, DOI 10.1098/rstb.2015.0269
   Tautz D, 2003, TRENDS ECOL EVOL, V18, P70, DOI 10.1016/S0169-5347(02)00041-1
   Thomsen PF, 2015, BIOL CONSERV, V183, P4, DOI 10.1016/j.biocon.2014.11.019
   Wagg C, 2014, P NATL ACAD SCI USA, V111, P5266, DOI 10.1073/pnas.1320054111
   Wakelin SA, 2013, SOIL BIOL BIOCHEM, V57, P675, DOI 10.1016/j.soilbio.2012.07.003
   Ward Darren F., 2005, New Zealand Entomologist, V27, P3
   Waterhouse BR, 2014, OECOLOGIA, V175, P737, DOI 10.1007/s00442-014-2933-7
   Watts C, 2016, LC2541 HAWK BAY REG
   Wiemers M, 2007, FRONT ZOOL, V4, DOI 10.1186/1742-9994-4-8
   Willerslev E, 2007, SCIENCE, V317, P111, DOI 10.1126/science.1141758
   Wilmshurst JM, 2014, CONSERV BIOL, V28, P202, DOI 10.1111/cobi.12150
   Wiser SK, 2001, NEW ZEAL J ECOL, V25, P1
   Yang CX, 2014, ECOL INDIC, V46, P379, DOI 10.1016/j.ecolind.2014.06.028
   Yu DW, 2012, METHODS ECOL EVOL, V3, P613, DOI 10.1111/j.2041-210X.2012.00198.x
NR 79
TC 31
Z9 34
U1 1
U2 81
PU NEW ZEALAND ECOL SOC
PI CHRISTCHURCH
PA PO BOX 25178, CHRISTCHURCH, NEW ZEALAND
SN 0110-6465
EI 1177-7788
J9 NEW ZEAL J ECOL
JI N. Z. J. Ecol.
PY 2017
VL 41
IS 2
BP 251
EP 262
DI 10.20417/nzjecol.41.28
PG 12
WC Ecology
WE Science Citation Index Expanded (SCI-EXPANDED)
SC Environmental Sciences & Ecology
GA FA0TD
UT WOS:000405147600011
OA Green Submitted, Bronze
DA 2025-12-19
ER

PT J
AU Seymour, M
   Clavey, M
   Miya, M
   Creer, S
   Carvalho, G
   von der Heyden, S
AF Seymour, Mathew
   Clavey, Molly, V
   Miya, Masaki
   Creer, Simon
   Carvalho, Gary
   von der Heyden, Sophie
TI Environmental DNA reveals coastal fish biodiversity response across the
   Atlantic-Indian Ocean environmental transition gradient
SO ECOLOGICAL INDICATORS
LA English
DT Article
ID BETA-DIVERSITY; BIOGEOGRAPHY; COMMUNITIES; TEMPERATURE; FRAMEWORK;
   ABUNDANCE; FISHERIES; IMPACTS; EDNA
AB The South African coast exhibits high spatial and environmental variability, which supports a diverse biodiversity of fish, and other marine species, providing valuable ecosystem services, including fisheries, nutrient cycling, habitat stabilization and tourism. However, ongoing anthropogenic pressure, including climate change and land-use alterations, are contributing to coastal biodiversity loss, necessitating the need for effective conservation strategies and a deeper understanding of the environmental factors driving marine biodiversity dynamics. Environmental DNA (eDNA) offers a non-invasive means to assess marine biodiversity and is becoming widely adopted as effective means to conduct ecological and biodiversity assessments . Here we looked to determine the spatial and environmental effects on coastal fish biodiversity across the entire extent of South Africa's coast using environmental DNA (eDNA). From 31 sites we detected 310 unique amplicon sequence variants (ASVs), representing 157 genera and 89 families. Genus, family and ASV richness all significantly increased with increasing temperature (p < 0.01), aligning with the west-to-east temperature gradient. Beta-diversity also significantly increased with difference in temperature (p < 0.01) and distance (p = 0.01), with turnover having a stronger influence compared to richness difference. We identified 22 key genera as indicators of spatial biodiversity change, and with hierarchical modeling provide insights into spatial and environmental influences on specific genera distributions along the coast This study underscores the utility of eDNA as a powerful, cost-effective, and non-invasive tool for capturing biodiversity dynamics across extensive spatial scales, offering a comprehensive understanding of the factors shaping coastal biodiversity and supporting global marine biodiversity monitoring and conservation efforts.
C1 [Seymour, Mathew] Univ Hong Kong, Sch Biol Sci, Hong Kong, Peoples R China.
   [Clavey, Molly, V; von der Heyden, Sophie] Stellenbosch Univ, Dept Bot & Zool, ZA-7600 Matieland, South Africa.
   [Miya, Masaki] Nat Hist Museum & Inst, 955-2 Aoba Cho,Chuo Ku, Chiba 2608682, Japan.
   [Creer, Simon; Carvalho, Gary] Bangor Univ, Sch Nat Sci, Bangor, Wales.
C3 University of Hong Kong; Stellenbosch University; Bangor University
RP Seymour, M (corresponding author), Univ Hong Kong, Sch Biol Sci, Hong Kong, Peoples R China.; von der Heyden, S (corresponding author), Stellenbosch Univ, Dept Bot & Zool, ZA-7600 Matieland, South Africa.
EM matsey@hku.hk; svdh@sun.ac.za
RI Seymour, Mathew/LMP-9787-2024
FU National Research Foundation, South Africa [105842]; Royal
   Society-Newton [NI70129]; NRF
FX This project was funded by the National Research Foundation, South
   Africa (Grant number 105842) to SvdH and partially through a Royal
   Society-Newton mobility grant (Grant number NI70129) awarded to SvdH and
   SC. MVC was supported through a NRF Grantholder-linked bursary, as well
   as a NRF extension bursary.
CR Abidin DHZ, 2022, SCI REP-UK, V12, DOI 10.1038/s41598-022-19954-3
   Andruszkiewicz EA, 2017, PLOS ONE, V12, DOI 10.1371/journal.pone.0185043
   [Anonymous], 2024, R Foundation for Statistical Computing
   Belanger CL, 2012, P NATL ACAD SCI USA, V109, P14046, DOI 10.1073/pnas.1212381109
   Blackman RC, 2023, ENVIRON DNA, V5, P326, DOI 10.1002/edn3.382
   Bohmann K, 2022, MOL ECOL RESOUR, V22, P1231, DOI 10.1111/1755-0998.13512
   Borcard D, 2011, USE R, P1, DOI 10.1007/978-1-4419-7976-6
   Branch G. M., 2022, Two oceans: A guide to the marine life of Southern Africa
   Collen B, 2008, TROP CONSERV SCI, V1, P75, DOI 10.1177/194008290800100202
   Collins RA, 2019, METHODS ECOL EVOL, V10, P1985, DOI 10.1111/2041-210X.13276
   Courtaillac KL, 2024, ENVIRON DNA, V6, DOI 10.1002/edn3.70023
   Czachur MV, 2022, ENVIRON DNA, V4, P181, DOI 10.1002/edn3.238
   Dalongeville A, 2022, DIVERS DISTRIB, V28, P2622, DOI 10.1111/ddi.13534
   Deiner K, 2017, MOL ECOL, V26, P5872, DOI 10.1111/mec.14350
   Drake JM, 2010, NATURE, V467, P456, DOI 10.1038/nature09389
   Driver A., 2012, National Biodiversity Assessment 2011: An assessment of South Africa's biodiversity and ecosystems
   Eros T, 2024, PLOS ONE, V19, DOI 10.1371/journal.pone.0296310
   FAO S.I, 2020, World Fisheries and Aquaculture 2020, P1
   Gehri RR, 2021, ENVIRON DNA, V3, P912, DOI [10.1002/edn3.197, 10.1002/EDN3.197, DOI 10.1002/EDN3.197, 10.1002/edn3.197]
   Gold Z, 2021, PLOS ONE, V16, DOI 10.1371/journal.pone.0238557
   Goldberg CS, 2016, METHODS ECOL EVOL, V7, P1299, DOI 10.1111/2041-210X.12595
   Griffiths CL, 2010, PLOS ONE, V5, DOI 10.1371/journal.pone.0012008
   Gu SS, 2023, ECOL INDIC, V157, DOI 10.1016/j.ecolind.2023.111222
   Hänfling B, 2016, MOL ECOL, V25, P3101, DOI 10.1111/mec.13660
   Harrison TD, 2008, J FISH BIOL, V73, P2542, DOI 10.1111/j.1095-8649.2008.02108.x
   Harrison TD, 2006, ESTUAR COAST SHELF S, V66, P335, DOI 10.1016/j.ecss.2005.09.010
   Heemstra Phil, 2004, pi
   Hobday AJ, 2014, REV FISH BIOL FISHER, V24, P415, DOI 10.1007/s11160-013-9326-6
   Holman LE, 2021, NAT ECOL EVOL, V5, P738, DOI 10.1038/s41559-021-01439-7
   James NC, 2013, CLIM RES, V57, P233, DOI 10.3354/cr01178
   Keck F, 2023, MOL ECOL, V32, P4791, DOI 10.1111/mec.17073
   Keck F, 2022, MOL ECOL, V31, P1820, DOI 10.1111/mec.16364
   Lacoursière-Roussel A, 2016, J APPL ECOL, V53, P1148, DOI 10.1111/1365-2664.12598
   Lazarina M, 2023, DIVERS DISTRIB, V29, P61, DOI 10.1111/ddi.13641
   Legendre P, 2014, GLOBAL ECOL BIOGEOGR, V23, P1324, DOI 10.1111/geb.12207
   Li YH, 2024, PHILOS T R SOC B, V379, DOI 10.1098/rstb.2023.0123
   Macdonald M., 2019, The contribution of small-scale fisheries to the community food security of one South African coastal community
   Mächler E, 2016, ENVIRON SCI TECHNOL, V50, P305, DOI 10.1021/acs.est.5b04188
   Maree RC, 2000, S AFR J SCI, V96, P184
   Marwayana ON, 2022, ENVIRON DNA, V4, P222, DOI 10.1002/edn3.257
   Mathon L, 2022, P ROY SOC B-BIOL SCI, V289, DOI 10.1098/rspb.2022.0162
   McGregor S, 2020, MAR POLLUT BULL, V158, DOI 10.1016/j.marpolbul.2020.111430
   Mead A, 2013, AFR J MAR SCI, V35, P403, DOI 10.2989/1814232X.2013.830147
   Miya M, 2015, ROY SOC OPEN SCI, V2, DOI 10.1098/rsos.150088
   Miya M, 2022, ANNU REV MAR SCI, V14, P161, DOI 10.1146/annurev-marine-041421-082251
   Nguyen BN, 2020, SCI REP-UK, V10, DOI 10.1038/s41598-020-63565-9
   Nielsen ES, 2020, BMC EVOL BIOL, V20, DOI 10.1186/s12862-020-01679-4
   Oksanen J., 2024, vegan: Community Ecology Package. R package version 2.6-7
   Oosthuizen D, 2023, MAR BIOL, V170, DOI 10.1007/s00227-023-04205-4
   Ovaskainen O, 2017, ECOL LETT, V20, P561, DOI 10.1111/ele.12757
   Phair NL, 2019, PEERJ, V7, DOI 10.7717/peerj.6806
   Podani J, 2013, ECOL COMPLEX, V15, P52, DOI 10.1016/j.ecocom.2013.03.002
   Port JA, 2016, MOL ECOL, V25, P527, DOI 10.1111/mec.13481
   Potts WM, 2015, REV FISH BIOL FISHER, V25, P603, DOI 10.1007/s11160-015-9399-5
   Rossouw EI, 2024, NPJ BIODIVERS, V3, DOI [10.1038/s44185-023-00033-3, 10.1038/s44185-023-00033-3]
   Seymour M, 2024, COMMUN BIOL, V7, DOI 10.1038/s42003-024-06199-1
   Seymour M, 2023, FRESHWATER BIOL, V68, P781, DOI 10.1111/fwb.14063
   Seymour M, 2021, COMMUN BIOL, V4, DOI 10.1038/s42003-021-02031-2
   Seymour M, 2020, SCI TOTAL ENVIRON, V729, DOI 10.1016/j.scitotenv.2020.138801
   Shi Y, 2023, ECOL INDIC, V156, DOI 10.1016/j.ecolind.2023.111111
   Si ZW, 2025, ENVIRON DNA, V7, DOI 10.1002/edn3.70113
   Sigsgaard EE, 2020, CONSERV BIOL, V34, P697, DOI 10.1111/cobi.13437
   Smith M. M., 2012, Smiths' sea fishes
   Sowman M, 2006, MAR POLICY, V30, P60, DOI 10.1016/j.marpol.2005.06.014
   Spalding MD, 2007, BIOSCIENCE, V57, P573, DOI 10.1641/B570707
   Stat M, 2017, SCI REP-UK, V7, DOI 10.1038/s41598-017-12501-5
   Stoeckle MY, 2021, ICES J MAR SCI, V78, P293, DOI 10.1093/icesjms/fsaa225
   Stuart-Smith RD, 2017, NAT ECOL EVOL, V1, P1846, DOI 10.1038/s41559-017-0353-x
   Taljaard S, 2019, OCEAN COAST MANAGE, V178, DOI 10.1016/j.ocecoaman.2019.05.003
   Teske PR, 2019, P ROY SOC B-BIOL SCI, V286, DOI 10.1098/rspb.2018.2023
   Tidd AN, 2023, FRONT MAR SCI, V10, DOI 10.3389/fmars.2023.997014
   Turpie JK, 2000, BIOL CONSERV, V92, P59, DOI 10.1016/S0006-3207(99)00063-4
   Valentini A, 2016, MOL ECOL, V25, P929, DOI 10.1111/mec.13428
   Virdin J, 2023, NAT FOOD, V4, P874, DOI 10.1038/s43016-023-00844-4
   von der Heyden S, 2023, ENVIRON DNA, V5, P12, DOI 10.1002/edn3.363
   von der Heyden S, 2011, DIVERS DISTRIB, V17, P81, DOI 10.1111/j.1472-4642.2010.00712.x
   Whitfield A.K., 2019, Fishes of southern African estuaries: from species to systems
   Zhu T, 2023, MOL BIOL EVOL, V40, DOI 10.1093/molbev/msad035
NR 78
TC 1
Z9 1
U1 6
U2 6
PU ELSEVIER
PI AMSTERDAM
PA RADARWEG 29, 1043 NX AMSTERDAM, NETHERLANDS
SN 1470-160X
EI 1872-7034
J9 ECOL INDIC
JI Ecol. Indic.
PD OCT
PY 2025
VL 179
AR 114186
DI 10.1016/j.ecolind.2025.114186
EA SEP 2025
PG 12
WC Biodiversity Conservation; Environmental Sciences
WE Science Citation Index Expanded (SCI-EXPANDED)
SC Biodiversity & Conservation; Environmental Sciences & Ecology
GA 7LJ0W
UT WOS:001573766100001
OA gold
DA 2025-12-19
ER

PT J
AU Zizka, VMA
   Koschorreck, J
   Khan, CC
   Astrin, JJ
AF Zizka, Vera M. A.
   Koschorreck, Jan
   Khan, Collins C.
   Astrin, Jonas J.
TI Long-term archival of environmental samples empowers biodiversity
   monitoring and ecological research
SO ENVIRONMENTAL SCIENCES EUROPE
LA English
DT Article
DE Environmental specimen banks; Biomonitoring; eDNA; Metabarcoding;
   Biodiversity biobanks
ID PRIORITY RESEARCH QUESTIONS; SPECIMEN-BANK; DNA REVEALS; STABILITY;
   STORAGE; RNA; ECOTOXICOGENOMICS; ARTHROPODS; PROVIDES; TRENDS
AB Human-induced biodiversity loss and changes in community composition are major challenges of the present time, urgently calling for comprehensive biomonitoring approaches to understand system dynamics and to inform policy-making. In this regard, molecular methods are increasingly applied. They provide tools for fast and high-resolution biodiversity assessments and can also focus on population dynamics or functional diversity. If samples are stored under appropriate conditions, this will enable the analysis of DNA, but also RNA and proteins from tissue or from non-biological substrates such as soil, water, or sediments, so-called environmental DNA (eDNA) or eRNA. Until now, most biodiversity studies using molecular methods rely on recent sampling events, although the benefit of analyzing long-time series is obvious. In this context Environmental Specimen Banks (ESBs) can play a crucial role, supplying diverse and well-documented samples collected in periodically repeated sampling events, and following standardized protocols. Mainly assembled for integrative monitoring of chemical compounds, ESB collections are largely accessible to third parties and can in principle be used for molecular analysis. While ESBs hold great potential for the standardized long-time storage of environmental samples, the cooperation with Biodiversity Biobanks as scientific collections guarantees the long-time storage of nucleotide (DNA, RNA) extracts together with links to analytical results and metadata. The present contribution aims to raise the awareness of the biodiversity research community regarding the high-quality samples accessible through ESBs, encourages ESBs to collect and store samples in DNA-friendly ways, and points out the high potential of combining DNA-based approaches with monitoring chemicals and other environmental stressors.
C1 [Zizka, Vera M. A.; Khan, Collins C.; Astrin, Jonas J.] Leibniz Inst Anal Biodivers Change, Zool Res Museum A Koenig, Bonn, Germany.
   [Koschorreck, Jan] Umweltbundesamt German Environm Agcy, Berlin, Germany.
RP Zizka, VMA; Astrin, JJ (corresponding author), Leibniz Inst Anal Biodivers Change, Zool Res Museum A Koenig, Bonn, Germany.; Koschorreck, J (corresponding author), Umweltbundesamt German Environm Agcy, Berlin, Germany.
EM v.zizka@leibniz-lib.de; jan.koschorreck@uba.de; j.astrin@leibniz-lib.de
RI Zizka, Vera/HNI-7151-2023; Astrin, Jonas/N-5207-2018
OI Koschorreck, Jan/0000-0002-1043-3278; Astrin, Jonas/0000-0003-1961-1162
FU German Federal Ministry of Education and Research
FX Open Access funding enabled and organized by Projekt DEAL. VMAZ is
   member of the DINA (Diversity of Insects in Nature protected Areas)
   project supported by the German Federal Ministry of Education and
   Research. No further funding was acquired for the manuscript.
CR Anchordoquy TJ, 2007, CELL PRESERV TECHNOL, V5, P180, DOI 10.1089/cpt.2007.0511
   Arribas P, 2021, MOL ECOL, V30, P48, DOI 10.1111/mec.15591
   Astrin JJ, 2013, ZOOKEYS, P67, DOI 10.3897/zookeys.365.5875
   Bálint M, 2018, TRENDS ECOL EVOL, V33, P945, DOI 10.1016/j.tree.2018.09.003
   Balmer Jennifer E., 2019, Emerging Contaminants, V5, P70, DOI [10.1016/j.emcon.2019.02.002, 10.1016/j.emcon.2019.02.002]
   Barsoum N, 2019, ECOL INDIC, V101, P313, DOI 10.1016/j.ecolind.2019.01.023
   Baust JG, 2008, BIOPRESERV BIOBANK, V6, DOI 10.1089/bio.2008.0604.lett
   Becker PR, 2006, J ENVIRON MONITOR, V8, P795, DOI 10.1039/b602813f
   Biomatrica, 2009, RNASTABLE HDB
   Bohmann K, 2014, TRENDS ECOL EVOL, V29, P358, DOI 10.1016/j.tree.2014.04.003
   Boulard L, 2020, J CHROMATOGR A, V1633, DOI 10.1016/j.chroma.2020.461612
   Bush A, 2017, NAT ECOL EVOL, V1, DOI 10.1038/s41559-017-0176
   Champlot S, 2010, PLOS ONE, V5, DOI 10.1371/journal.pone.0013042
   Chaplow J.S., 2021, MONITORING ENV CONTA
   Chariton AA, 2014, ENVIRON TOXICOL CHEM, V33, P359, DOI 10.1002/etc.2450
   Colotte M, 2011, BIOPRESERV BIOBANK, V9, P47, DOI 10.1089/bio.2010.0028
   Cordier T, 2021, MOL ECOL, V30, P2937, DOI 10.1111/mec.15472
   Cristescu ME, 2019, TRENDS ECOL EVOL, V34, P694, DOI 10.1016/j.tree.2019.05.003
   Day RD, 2014, ENVIRON SCI-PROC IMP, V16, P10, DOI 10.1039/c3em00261f
   Deiner K, 2016, NAT COMMUN, V7, P1, DOI 10.1038/ncomms12544
   Díaz C, 2020, SCI REP-UK, V10, DOI 10.1038/s41598-020-71238-w
   Djurhuus A, 2020, NAT COMMUN, V11, DOI 10.1038/s41467-019-14105-1
   Dopheide A, 2019, METHODS ECOL EVOL, V10, P120, DOI [10.1111/2041-210X.13086, 10.1111/2041-210x.13086]
   Droege G, 2014, NUCLEIC ACIDS RES, V42, pD607, DOI 10.1093/nar/gkt928
   Fairbrother A, 2019, ENVIRON TOXICOL CHEM, V38, P1606, DOI 10.1002/etc.4502
   Faxneld S, 2016, ENVIRON SCI TECHNOL, V50, P13070, DOI 10.1021/acs.est.6b03230
   Furley TH, 2018, INTEGR ENVIRON ASSES, V14, P344, DOI 10.1002/ieam.2023
   Gewurtz SB, 2012, ENVIRON SCI TECHNOL, V46, P5842, DOI 10.1021/es3006095
   Gleason JE, 2021, MOL ECOL, V30, P3239, DOI 10.1111/mec.15597
   Goldberg CS, 2016, METHODS ECOL EVOL, V7, P1299, DOI 10.1111/2041-210X.12595
   Greaves AK, 2016, ENVIRON RES, V150, P255, DOI 10.1016/j.envres.2016.06.006
   Guardiola M, 2016, PEERJ, V4, DOI 10.7717/peerj.2807
   Hanson N, 2020, ENVIRON TOXICOL PHAR, V80, DOI 10.1016/j.etap.2020.103455
   Hebert PDN, 2003, P ROY SOC B-BIOL SCI, V270, pS96, DOI [10.1098/rsbl.2003.0025, 10.1098/rspb.2002.2218]
   Hernandez GE, 2009, BIOTECHNIQUES, V47, P667, DOI 10.2144/000113209
   Hollender J, 2019, ENVIRON SCI EUR, V31, DOI 10.1186/s12302-019-0225-x
   Howlett SE, 2014, FORENSIC SCI INT-GEN, V8, P170, DOI 10.1016/j.fsigen.2013.09.003
   IPBES, 2019, SUMMARY POLICYMAKERS
   Jarman SN, 2018, NAT ECOL EVOL, V2, P1192, DOI 10.1038/s41559-018-0614-3
   Ji YQ, 2013, ECOL LETT, V16, P1245, DOI 10.1111/ele.12162
   Kemp BM, 2005, FORENSIC SCI INT, V154, P53, DOI 10.1016/j.forsciint.2004.11.017
   Knebelsberger Thomas, 2012, Methods Mol Biol, V858, P311, DOI 10.1007/978-1-61779-591-6_14
   Knudtzon NC, 2021, ENVIRON INT, V152, DOI 10.1016/j.envint.2021.106478
   Koizumi Akio, 2009, Environmental Health and Preventive Medicine, V14, P307, DOI 10.1007/s12199-009-0101-1
   Kotthoff M, 2019, ENVIRON SCI POLLUT R, V26, P7315, DOI 10.1007/s11356-018-1385-8
   Krehenwinkel H, 2017, SCI REP-UK, V7, DOI 10.1038/s41598-017-17333-x
   Küster A, 2015, ENVIRON SCI POLLUT R, V22, P1559, DOI 10.1007/s11356-013-2482-3
   Leung KMY, 2020, ENVIRON TOXICOL CHEM, V39, P1485, DOI 10.1002/etc.4788
   Li FL, 2018, ENVIRON SCI TECHNOL, V52, P11708, DOI 10.1021/acs.est.8b03869
   Liénart C, 2021, LIMNOL OCEANOGR, V66, P694, DOI 10.1002/lno.11633
   Lind Y, 2006, J ENVIRON MONITOR, V8, P824, DOI 10.1039/b517867c
   Liu MX, 2020, ECOL ENTOMOL, V45, P373, DOI 10.1111/een.12831
   Lopez MLD, 2022, MOL ECOL RESOUR, V22, P638, DOI 10.1111/1755-0998.13506
   Lou JJ, 2014, CLIN BIOCHEM, V47, P267, DOI 10.1016/j.clinbiochem.2013.12.011
   Lynggaard C, 2020, FRONT ECOL EVOL, V8, DOI 10.3389/fevo.2020.590976
   Ma S, 2004, ANAL BIOCHEM, V326, P122, DOI 10.1016/j.ab.2003.10.026
   Machida RJ, 2021, ICES J MAR SCI, V78, P3428, DOI 10.1093/icesjms/fsab084
   Majaneva Markus, 2018, Metabarcoding and Metagenomics, V2, pe26664, DOI [10.3897/mbmg.2.26664, 10.3897/mbmg.2.26664]
   Mathay C, 2012, BIOPRESERV BIOBANK, V10, P532, DOI 10.1089/bio.2012.0030
   Mendes LW, 2017, CURR ISSUES MOL BIOL, V24, P103, DOI 10.21775/cimb.024.103
   Nagorka R, 2020, ENVIRON POLLUT, V262, DOI 10.1016/j.envpol.2020.114237
   Odsjö T, 2006, J ENVIRON MONITOR, V8, P791, DOI 10.1039/b602676c
   Paulus M, 1996, ENVIRON SCI POLLUT R, V3, P169, DOI 10.1007/BF02985528
   Pilliod DS, 2014, MOL ECOL RESOUR, V14, P109, DOI 10.1111/1755-0998.12159
   Pochon X, 2017, PLOS ONE, V12, DOI 10.1371/journal.pone.0187636
   Quince C, 2017, NAT BIOTECHNOL, V35, P833, DOI 10.1038/nbt.3935
   Ratnasingham S, 2007, MOL ECOL NOTES, V7, P355, DOI 10.1111/j.1471-8286.2007.01678.x
   Renshaw MA, 2015, MOL ECOL RESOUR, V15, P168, DOI 10.1111/1755-0998.12281
   Rther M., 2009, GERMAN ENV SPECIMEN
   Sakata MK, 2020, ENVIRON DNA, V2, P505, DOI [10.37708/el.swu.v2i2.1, 10.1002/edn3.75, 10.1002/edn3.75, DOI 10.1002/EDN3.75]
   Sales NG, 2019, ENVIRON DNA, V1, DOI [10.1002/edn3.14, 10.1002/edn3.14, DOI 10.1002/EDN3.14]
   Schuur S.S., 2016, PERSISTENT ORGANIC C
   Seelenfreund E, 2014, PLOS ONE, V9, DOI 10.1371/journal.pone.0111827
   Sepulveda AJ, 2020, FRONT ECOL EVOL, V8, DOI 10.3389/fevo.2020.609973
   Seymour M, 2021, COMMUN BIOL, V4, DOI 10.1038/s42003-021-02031-2
   Snape JR, 2004, AQUAT TOXICOL, V67, P143, DOI 10.1016/j.aquatox.2003.11.011
   Taberlet P, 2018, ENVIRONMENTAL DNA: FOR BIODIVERSITY RESEARCH AND MONITORING, P1, DOI 10.1093/oso/9780198767220.003.0001
   Taberlet P, 2012, MOL ECOL, V21, P1789, DOI 10.1111/j.1365-294X.2012.05542.x
   Tanabe S, 2006, J ENVIRON MONITOR, V8, P782, DOI 10.1039/b602677j
   Turner CR, 2015, BIOL CONSERV, V183, P93, DOI 10.1016/j.biocon.2014.11.017
   Uhler J, 2021, NAT COMMUN, V12, DOI 10.1038/s41467-021-26181-3
   Valentini A, 2009, TRENDS ECOL EVOL, V24, P110, DOI 10.1016/j.tree.2008.09.011
   Van den Brink PJ, 2018, ENVIRON TOXICOL CHEM, V37, P2281, DOI 10.1002/etc.4205
   van Dijk J, 2021, INTEGR ENVIRON ASSES, V17, P1105, DOI 10.1002/ieam.4429
   Villeneuve DL, 2012, ENVIRON SCI TECHNOL, V46, P51, DOI 10.1021/es201150a
   Weber S., 2021, BIORXIV 202103014329, DOI [10.1101/2021.03.01.432951, DOI 10.1101/2021.03.01.432951]
   Wegl G, 2021, FRONT MICROBIOL, V12, DOI 10.3389/fmicb.2021.627539
   Welti EAR, 2021, NAT ECOL EVOL, V5, P589, DOI 10.1038/s41559-021-01424-0
   Wilcox TM, 2013, PLOS ONE, V8, DOI 10.1371/journal.pone.0059520
   Yamakawa A, 2021, CHEMOSPHERE, V279, DOI 10.1016/j.chemosphere.2021.130631
   Yu DW, 2012, METHODS ECOL EVOL, V3, P613, DOI 10.1111/j.2041-210X.2012.00198.x
   Yuan B, 2019, ENVIRON SCI TECHNOL, V53, P3526, DOI 10.1021/acs.est.8b06518
   Zhang XW, 2019, ENVIRON SCI TECHNOL, V53, P5605, DOI 10.1021/acs.est.8b06631
   Zizka Vera Marie Alida, 2020, Metabarcoding and Metagenomics, V4, P23, DOI [10.3897/mbmg.4.51925, 10.3897/mbmg.4.51925]
NR 94
TC 14
Z9 17
U1 0
U2 45
PU SPRINGER
PI NEW YORK
PA ONE NEW YORK PLAZA, SUITE 4600, NEW YORK, NY, UNITED STATES
SN 2190-4707
EI 2190-4715
J9 ENVIRON SCI EUR
JI Environ. Sci Eur.
PD DEC
PY 2022
VL 34
IS 1
AR 40
DI 10.1186/s12302-022-00618-y
PG 8
WC Environmental Sciences
WE Science Citation Index Expanded (SCI-EXPANDED)
SC Environmental Sciences & Ecology
GA 1C5FR
UT WOS:000793145400001
OA gold
DA 2025-12-19
ER

PT J
AU Fernandes, K
   van der Heyde, M
   Bunce, M
   Dixon, K
   Harris, RJ
   Wardell-Johnson, G
   Nevill, PG
AF Fernandes, Kristen
   van der Heyde, Mieke
   Bunce, Michael
   Dixon, Kingsley
   Harris, Richard J.
   Wardell-Johnson, Grant
   Nevill, Paul G.
TI DNA metabarcoding-a new approach to fauna monitoring in mine site
   restoration
SO RESTORATION ECOLOGY
LA English
DT Review
DE ecological restoration; environmental DNA; fauna; metabarcoding; mine
   site; monitoring
ID ENVIRONMENTAL DNA; BIODIVERSITY ASSESSMENT; ECOLOGICAL RESTORATION;
   MOLECULAR ANALYSIS; SOIL; TERRESTRIAL; EDNA; INVERTEBRATES; ECOSYSTEM;
   WATER
AB Ecological restoration of landscapes is an integral part of the mining process. However, restoration is often constrained by a lack of consistent monitoring approaches. For example, the need for specialist techniques and trapping approaches often limits monitoring of fauna recovery. Application of molecular tools has made important contributions to understanding factors influencing restoration success. Here, we outline advances in next-generation sequencing methods, especially metabarcoding of environmental DNA. These have potential to revolutionize the practical contribution of genetics to the monitoring of fauna in a restoration context. DNA metabarcoding involves the simultaneous characterization of biota using DNA barcodes. It is a powerful method to assess the biodiversity contained within environmental samples (e.g. scats, bulk arthropods, soil, water, and sediment). This review outlines the challenges associated with current approaches to monitoring faunal biodiversity throughout ecological restoration. We also demonstrate how the emergence of DNA metabarcoding could recast monitoring capacity for improved ecological restoration outcomes, while discussing current limitations of a DNA-based approach to biodiversity assessment.
C1 [Fernandes, Kristen; van der Heyde, Mieke; Dixon, Kingsley; Wardell-Johnson, Grant; Nevill, Paul G.] Curtin Univ, ARC Ctr Mine Site Restorat, Sch Mol & Life Sci, GPO Box U1987, Perth, WA 6102, Australia.
   [Fernandes, Kristen; van der Heyde, Mieke; Bunce, Michael] Curtin Univ, Sch Mol & Life Sci, Trace & Environm DNA Lab, GPO Box U1987, Perth, WA 6102, Australia.
   [Harris, Richard J.] Curtin Univ, Sch Mol & Life Sci, GPO Box U1987, Perth, WA 6102, Australia.
C3 Curtin University; Curtin University; Curtin University
RP Nevill, PG (corresponding author), Curtin Univ, ARC Ctr Mine Site Restorat, Sch Mol & Life Sci, GPO Box U1987, Perth, WA 6102, Australia.
EM paul.nevill@curtin.edu.au
RI Dixon, Kingsley/A-8133-2016; van der Heyde, Mieke/JPN-6646-2023;
   Fernandes, Kristen/AAG-1632-2020
OI Dixon, Kingsley/0000-0001-5989-2929; Fernandes,
   Kristen/0000-0003-3388-5354; van der Heyde, Mieke/0000-0002-1658-9927
FU Australian Government through the Australian Research Council Industrial
   Transformation Training Centre for Mine Site Restoration [ICI150100041]
FX This research was funded by the Australian Government through the
   Australian Research Council Industrial Transformation Training Centre
   for Mine Site Restoration (project number ICI150100041). J. Hallett
   provided initial helpful comments on the manuscript. S. Tomlinson
   provided advice on the current standing of vertebrate fauna assessments.
CR Andersen AN, 2004, FRONT ECOL ENVIRON, V2, P291
   Andersen AN, 2002, J APPL ECOL, V39, P8, DOI 10.1046/j.1365-2664.2002.00704.x
   Andersen K, 2012, MOL ECOL, V21, P1966, DOI 10.1111/j.1365-294X.2011.05261.x
   Andújar C, 2015, MOL ECOL, V24, P3603, DOI 10.1111/mec.13195
   ANZMEC (Australian and New Zealand Minerals and Energy Council), 2000, AUSTR NZ MIN EN COUN
   Austin AD, 2004, AUST J ENTOMOL, V43, P216, DOI 10.1111/j.1326-6756.2004.00448.x
   Barnes MA, 2014, ENVIRON SCI TECHNOL, V48, P1819, DOI 10.1021/es404734p
   Bellairs SM, 1998, P WORKSH IND EC REH, P105
   Beng KC, 2016, SCI REP-UK, V6, DOI 10.1038/srep24965
   Biggs J, 2015, BIOL CONSERV, V183, P19, DOI 10.1016/j.biocon.2014.11.029
   Bisevac L, 1999, RESTOR ECOL, V7, P117, DOI 10.1046/j.1526-100X.1999.72002.x
   Blanckenhorn WU, 2016, ENVIRON TOXICOL CHEM, V35, P1970, DOI 10.1002/etc.3275
   Bohmann K, 2014, TRENDS ECOL EVOL, V29, P358, DOI 10.1016/j.tree.2014.04.003
   Boyer S, 2013, PLOS ONE, V8, DOI 10.1371/journal.pone.0075962
   Bridge G, 2004, ANNU REV ENV RESOUR, V29, P205, DOI 10.1146/annurev.energy.28.011503.163434
   Brown DS, 2014, MOL ECOL, V23, P3695, DOI 10.1111/mec.12445
   Brown DS, 2014, MOL ECOL, V23, P3734, DOI 10.1111/mec.12475
   Calvignac-Spencer S, 2013, MOL ECOL, V22, P915, DOI 10.1111/mec.12183
   Catterall CP, 2004, CONSERVATION OF AUTRALIA'S, SECOND EDITION, P359
   Cenciarini-Borde C, 2009, FUTURE MICROBIOL, V4, P45, DOI 10.2217/17460913.4.1.45
   Clarke LJ, 2014, MOL ECOL RESOUR, V14, P1160, DOI 10.1111/1755-0998.12265
   Cooke J. A., 2002, Environmental Reviews, V10, P41, DOI 10.1139/a01-014
   Costanza R, 2014, GLOBAL ENVIRON CHANG, V26, P152, DOI 10.1016/j.gloenvcha.2014.04.002
   Creer S, 2010, MOL ECOL, V19, P4, DOI 10.1111/j.1365-294X.2009.04473.x
   Cristescu RH, 2012, BIOL CONSERV, V149, P60, DOI 10.1016/j.biocon.2012.02.003
   Cross AT, 2018, ENVIRON EARTH SCI, V77, DOI 10.1007/s12665-018-7437-z
   De Bondi N, 2010, WILDLIFE RES, V37, P456, DOI 10.1071/WR10046
   de Souza LS, 2016, PLOS ONE, V11, DOI 10.1371/journal.pone.0165273
   Deagle BE, 2014, BIOL LETTERS, V10, DOI 10.1098/rsbl.2014.0562
   Deiner K, 2015, BIOL CONSERV, V183, P53, DOI 10.1016/j.biocon.2014.11.018
   Díaz-Ferguson EE, 2014, REV BIOL TROP, V62, P1273, DOI 10.15517/rbt.v62i4.13231
   Dickie IA, 2018, MOL ECOL RESOUR, V18, P940, DOI 10.1111/1755-0998.12907
   Dixon KW, 2009, SCIENCE, V325, P571, DOI 10.1126/science.1176295
   Drummond AJ, 2015, GIGASCIENCE, V4, DOI 10.1186/s13742-015-0086-1
   Edwards DP, 2014, ECOL APPL, V24, P2029, DOI 10.1890/14-0010.1
   Eichmiller JJ, 2016, MOL ECOL RESOUR, V16, P56, DOI 10.1111/1755-0998.12421
   Elbrecht V, 2015, PLOS ONE, V10, DOI 10.1371/journal.pone.0130324
   Environmental Protection Authority, 2014, CUM ENV IMP DEV PILB
   Environmental Protection Authority, 2010, TECHN GUID VERT FAUN
   Epp LS, 2012, MOL ECOL, V21, P1821, DOI 10.1111/j.1365-294X.2012.05537.x
   Fahner NA, 2016, PLOS ONE, V11, DOI 10.1371/journal.pone.0157505
   Fonseca VG, 2010, NAT COMMUN, V1, DOI 10.1038/ncomms1095
   Freeland JR, 2017, GENOME, V60, P358, DOI 10.1139/gen-2016-0100
   Gebremedhin B, 2016, PLOS ONE, V11, DOI 10.1371/journal.pone.0159133
   Gellie NJC, 2017, MOL ECOL, V26, P2895, DOI 10.1111/mec.14081
   Gibson J, 2014, P NATL ACAD SCI USA, V111, P8007, DOI 10.1073/pnas.1406468111
   Gorey P, 2016, AUSTRALAS J ENV MAN, V23, P370, DOI 10.1080/14486563.2016.1179227
   Haddad NM, 2009, ECOL LETT, V12, P1029, DOI 10.1111/j.1461-0248.2009.01356.x
   Haile J, 2007, MOL BIOL EVOL, V24, P982, DOI 10.1093/molbev/msm016
   Hao XL, 2011, BIOINFORMATICS, V27, P611, DOI 10.1093/bioinformatics/btq725
   Harvey MS, 2002, INVERTEBR SYST, V16, P555, DOI 10.1071/IS02009
   Hobbs RJ, 2008, ANNU REV ENV RESOUR, V33, P39, DOI 10.1146/annurev.environ.33.020107.113631
   Hopken Matthew W., 2016, BMC Research Notes, V9, P14, DOI [10.1186/s13104-015-1797-1, 10.1186/s13104-015-1797-1]
   Hosler D, 2017, ENV DNA EDNA MONITOR
   Ishige T, 2017, BIOL CONSERV, V210, P281, DOI 10.1016/j.biocon.2017.04.023
   Jelaska LS, 2014, MOL ECOL, V23, P3755, DOI 10.1111/mec.12566
   Ji YQ, 2013, ECOL LETT, V16, P1245, DOI 10.1111/ele.12162
   Kaunisto KM, 2017, ECOL EVOL, V7, P8588, DOI 10.1002/ece3.3404
   Klymus KE, 2017, DIVERSITY-BASEL, V9, DOI 10.3390/d9040054
   Lacy H, 2016, MINE CLOSURE LEADING
   Lahaye R, 2008, P NATL ACAD SCI USA, V105, P2923, DOI 10.1073/pnas.0709936105
   Lahoz-Monfort JJ, 2016, MOL ECOL RESOUR, V16, P673, DOI 10.1111/1755-0998.12486
   Laroche O, 2017, PEERJ, V5, DOI 10.7717/peerj.3347
   Lavelle P, 2006, EUR J SOIL BIOL, V42, pS3, DOI 10.1016/j.ejsobi.2006.10.002
   Leray M, 2012, CORAL REEFS, V31, P383, DOI 10.1007/s00338-011-0845-0
   Levy-Booth DJ, 2007, SOIL BIOL BIOCHEM, V39, P2977, DOI 10.1016/j.soilbio.2007.06.020
   LINDAHL T, 1993, NATURE, V362, P709, DOI 10.1038/362709a0
   Lindenmayer DB, 2002, CONSERV BIOL, V16, P338, DOI 10.1046/j.1523-1739.2002.00450.x
   Longcore T, 2003, RESTOR ECOL, V11, P397, DOI 10.1046/j.1526-100X.2003.rec0221.x
   Mächler E, 2016, ENVIRON SCI TECHNOL, V50, P305, DOI 10.1021/acs.est.5b04188
   Majer JD, 1998, J APPL ECOL, V35, P161, DOI 10.1046/j.1365-2664.1998.00286.x
   Majer JD, 2007, RESTOR ECOL, V15, pS104, DOI 10.1111/j.1526-100X.2007.00298.x
   Mason Leanda Denise, 2016, Pacific Conservation Biology, V22, P37, DOI [10.1071/pc15044, 10.1071/PC15044]
   McDonald T., 2016, INT STANDARDS PRACTI, V1st
   McHaina D.M., 2001, Int. J. Surf. Min. Reclam. Environ, V15, DOI [DOI 10.1076/IJSM.15.3.163.3412, 10.1076/ijsm.15.3.163, DOI 10.1076/IJSM.15.3.163]
   Miller BP, 2017, RESTOR ECOL, V25, P605, DOI 10.1111/rec.12475
   Minamoto T, 2016, LIMNOLOGY, V17, P23, DOI 10.1007/s10201-015-0457-4
   Mucina L, 2011, PLANT SOIL, V341, P1, DOI 10.1007/s11104-011-0734-x
   Mudd GM, 2007, RESOUR POLICY, V32, P42, DOI 10.1016/j.resourpol.2007.05.002
   Murray DC, 2011, PLOS ONE, V6, DOI 10.1371/journal.pone.0025776
   Oliver I, 1996, CONSERV BIOL, V10, P99, DOI 10.1046/j.1523-1739.1996.10010099.x
   Pochon X, 2017, PLOS ONE, V12, DOI 10.1371/journal.pone.0187636
   Porazinska DL, 2010, MOL ECOL, V19, P5521, DOI 10.1111/j.1365-294X.2010.04891.x
   Proctor HC, 2003, P 5 INV BIOD CONS C, P51
   PWC (Price Waterhouse Coopers), 2017, MIN 2017 STOP THINK
   Radulovici Adriana E., 2010, Diversity, V2, P450
   Ratnasingham S, 2007, MOL ECOL NOTES, V7, P355, DOI 10.1111/j.1471-8286.2007.01678.x
   Rees HC, 2014, J APPL ECOL, V51, P1450, DOI 10.1111/1365-2664.12306
   Rix MG, 2015, BIOL REV, V90, P762, DOI 10.1111/brv.12132
   Rodgers TW, 2015, CONSERV GENET RESOUR, V7, P693, DOI 10.1007/s12686-015-0478-7
   Roslin T, 2016, GENOME, V59, P603, DOI 10.1139/gen-2015-0229
   Rougerie R, 2011, MOL ECOL, V20, P179, DOI 10.1111/j.1365-294X.2010.04918.x
   Ruiz-Jaen MC, 2005, RESTOR ECOL, V13, P569, DOI 10.1111/j.1526-100X.2005.00072.x
   Sasso T, 2017, BIOL CONSERV, V215, P225, DOI 10.1016/j.biocon.2017.09.015
   Schnell IB, 2012, CURR BIOL, V22, pR262, DOI 10.1016/j.cub.2012.02.058
   Sefc KM, 2007, J MOL EVOL, V64, P33, DOI 10.1007/s00239-006-0011-4
   Shehzad W, 2012, MOL ECOL, V21, P1951, DOI 10.1111/j.1365-294X.2011.05424.x
   Si XF, 2014, PEERJ, V2, DOI 10.7717/peerj.374
   Stat M, 2017, SCI REP-UK, V7, DOI 10.1038/s41598-017-12501-5
   Stevens J, 2017, ENVIRON SCI POLICY, V72, P52, DOI 10.1016/j.envsci.2017.01.006
   Taberlet P, 2007, NUCLEIC ACIDS RES, V35, DOI 10.1093/nar/gkl938
   Taberlet P, 2012, MOL ECOL, V21, P2045, DOI 10.1111/j.1365-294X.2012.05470.x
   Taberlet P, 2012, MOL ECOL, V21, P1789, DOI 10.1111/j.1365-294X.2012.05542.x
   Thompson Scott A., 2004, Ecological Management & Restoration, V5, P30, DOI 10.1111/j.1442-8903.2004.00172.x
   Thomsen PF, 2015, BIOL CONSERV, V183, P4, DOI 10.1016/j.biocon.2014.11.019
   Thomsen PF, 2012, PLOS ONE, V7, DOI 10.1371/journal.pone.0041732
   Ushio M, 2017, MOL ECOL RESOUR, V17, pe63, DOI 10.1111/1755-0998.12690
   Wardell-Johnson G, 2016, RESTOR ECOL, V24, P805, DOI 10.1111/rec.12372
   Wardle DA, 2004, SCIENCE, V304, P1629, DOI 10.1126/science.1094875
   Waterhouse BR, 2014, OECOLOGIA, V175, P737, DOI 10.1007/s00442-014-2933-7
   Widmer F, 1997, MOL ECOL, V6, P1, DOI 10.1046/j.1365-294X.1997.00145.x
   Wilcox TM, 2013, PLOS ONE, V8, DOI 10.1371/journal.pone.0059520
   Willerslev E, 2003, SCIENCE, V300, P791, DOI 10.1126/science.1084114
   Williams AV, 2014, TRENDS PLANT SCI, V19, P529, DOI 10.1016/j.tplants.2014.03.011
   Yan DF, 2018, BIOL CONSERV, V217, P113, DOI 10.1016/j.biocon.2017.10.035
   Yang CX, 2014, ECOL INDIC, V46, P379, DOI 10.1016/j.ecolind.2014.06.028
   Yu DW, 2012, METHODS ECOL EVOL, V3, P613, DOI 10.1111/j.2041-210X.2012.00198.x
NR 117
TC 36
Z9 38
U1 8
U2 176
PU WILEY
PI HOBOKEN
PA 111 RIVER ST, HOBOKEN 07030-5774, NJ USA
SN 1061-2971
EI 1526-100X
J9 RESTOR ECOL
JI Restor. Ecol.
PD NOV
PY 2018
VL 26
IS 6
BP 1098
EP 1107
DI 10.1111/rec.12868
PG 10
WC Ecology
WE Science Citation Index Expanded (SCI-EXPANDED)
SC Environmental Sciences & Ecology
GA GZ8AZ
UT WOS:000449709700016
DA 2025-12-19
ER

PT J
AU Meyer, RS
   Ramos, MM
   Lin, MX
   Schweizer, TM
   Gold, Z
   Ramos, DR
   Shirazi, S
   Kandlikar, G
   Kwan, WY
   Curd, EE
   Freise, A
   Parker, JM
   Sexton, JP
   Wetzer, R
   Pentcheff, ND
   Wall, AR
   Pipes, L
   Garcia-Vedrenne, A
   Mejia, MP
   Moore, T
   Orland, C
   Ballare, KM
   Worth, A
   Beraut, E
   Aronson, EL
   Nielsen, R
   Lewin, HA
   Barber, PH
   Wall, J
   Kraft, N
   Shapiro, B
   Wayne, RK
AF Meyer, Rachel S.
   Ramos, Miroslava Munguia
   Lin, Meixi
   Schweizer, Teia M.
   Gold, Zachary
   Ramos, Dannise Ruiz
   Shirazi, Sabrina
   Kandlikar, Gaurav
   Kwan, Wai-Yin
   Curd, Emily E.
   Freise, Amanda
   Parker, Jordan Moberg
   Sexton, Jason P.
   Wetzer, Regina
   Pentcheff, N. Dean
   Wall, Adam R.
   Pipes, Lenore
   Garcia-Vedrenne, Ana
   Mejia, Maura Palacios
   Moore, Tiara
   Orland, Chloe
   Ballare, Kimberly M.
   Worth, Anna
   Beraut, Eric
   Aronson, Emma L.
   Nielsen, Rasmus
   Lewin, Harris A.
   Barber, Paul H.
   Wall, Jeff
   Kraft, Nathan
   Shapiro, Beth
   Wayne, Robert K.
TI The CALeDNA program: Citizen scientists and researchers inventory
   California's biodiversity
SO CALIFORNIA AGRICULTURE
LA English
DT Article
ID RESEARCH EXPERIENCES; ENVIRONMENTAL DNA; SCIENCE; LIFE
AB Climate change is leading to habitat shifts that threaten species persistence throughout California's unique ecosystems. Baseline biodiversity data would provide opportunities for habitats to be managed under short-term and long-term environmental change. Aiming to provide biodiversity data, the UC Conservation Genomics Consortium launched the California Environmental DNA (CALeDNA) program to be a citizen and community science biomonitoring initiative that uses environmental DNA (eDNA, DNA shed from organisms such as from fur, feces, spores, pollen or leaves). Now with results from 1,000 samples shared online, California biodiversity patterns are discoverable. Soil, sediment and water collected by researchers, undergraduates and the public reveal a new catalog of thousands of organisms that only slightly overlap with traditional survey bioinventories. The CALeDNA website lets users explore the taxonomic diversity in different ways, and researchers have created tools to help people new to eDNA to analyze community ecology patterns. Although eDNA results are not always precise, the program team is making progress to fit it into California's biodiversity management toolbox, such as for monitoring ecosystem recovery after invasive species removal or wildfire.
C1 [Meyer, Rachel S.] UC Santa Cruz UCSQ, Santa Cruz, CA 95064 USA.
   [Ramos, Miroslava Munguia] UC Los Angeles UCLA, CALeDNA Program, Los Angeles, CA USA.
   [Lin, Meixi; Gold, Zachary; Kandlikar, Gaurav; Curd, Emily E.; Freise, Amanda; Garcia-Vedrenne, Ana; Mejia, Maura Palacios; Barber, Paul H.; Kraft, Nathan; Wayne, Robert K.] UCLA, Los Angeles, CA 90024 USA.
   [Schweizer, Teia M.] Colorado State Univ, Ft Collins, CO 80523 USA.
   [Gold, Zachary] Univ Washington, Seattle, WA 98195 USA.
   [Gold, Zachary] NOAA Fisheries, Silver Spring, MD USA.
   [Ramos, Dannise Ruiz] USGS Columbia Environm Res Ctr, Columbia, MO USA.
   [Ramos, Dannise Ruiz; Sexton, Jason P.] UC Merced, Merced, CA USA.
   [Shirazi, Sabrina; Orland, Chloe; Ballare, Kimberly M.; Worth, Anna; Beraut, Eric; Shapiro, Beth] UCSC, Santa Cruz, CA USA.
   [Kandlikar, Gaurav] Univ Missouri, Columbia, MO 65211 USA.
   [Parker, Jordan Moberg] UCLA, Undergrad Lab Curriculum, Los Angeles, CA 90024 USA.
   [Wetzer, Regina] Marine Blodivers Ctr, Los Angeles, CA USA.
   [Pentcheff, N. Dean; Wall, Adam R.] Nat Hist Museum Los Angeles, Los Angeles, CA USA.
   [Pipes, Lenore; Nielsen, Rasmus] Univ Calif Berkeley, Berkeley, CA USA.
   [Moore, Tiara] Nature Conservancy, Arlington, VA USA.
   [Aronson, Emma L.] UC Riverside, Riverside, CA USA.
   [Lewin, Harris A.] Univ Calif Davis, Davis, CA USA.
   [Wall, Jeff] UC San Francisco, San Francisco, CA USA.
C3 University of California System; University of California Los Angeles;
   Colorado State University System; Colorado State University Fort
   Collins; University of Washington; University of Washington Seattle;
   National Oceanic Atmospheric Admin (NOAA) - USA; United States
   Department of the Interior; United States Geological Survey; University
   of California System; University of California Merced; University of
   California System; University of California Santa Cruz; University of
   Missouri System; University of Missouri Columbia; University of
   California System; University of California Los Angeles; University of
   California System; University of California Berkeley; Nature
   Conservancy; University of California System; University of California
   Riverside; University of California System; University of California
   Davis; University of California System; University of California San
   Francisco
RP Meyer, RS (corresponding author), UC Santa Cruz UCSQ, Santa Cruz, CA 95064 USA.
RI Aronson, Emma/I-3277-2012; Kraft, Nathan Jared Boardman/A-2817-2012;
   Gold, Zachary/KBA-8921-2024; Ballare, Kimberly/ADA-5990-2022; Schweizer,
   Teia/GVS-3944-2022; Kraft, Nathan/A-2817-2012; LEWIN,
   HARRIS/HGC-6543-2022
OI Shapiro, Beth/0000-0002-2733-7776; Lin, Meixi/0000-0001-5233-0675;
   Kraft, Nathan Jared Boardman/0000-0001-8867-7806; Shirazi,
   Sabrina/0000-0001-8300-5779; Gold, Zachary/0000-0003-0490-7630;
   Pentcheff, N Dean/0000-0002-4049-3941; Garcia-Veenne,
   Ana/0000-0002-3518-1564; Ballare, Kimberly/0000-0002-1824-3364; Munguia
   Ramos, Miroslava/0000-0003-4058-7777; Aronson, Emma/0000-0002-5018-2688
CR Aciego SM, 2017, NAT COMMUN, V8, DOI 10.1038/ncomms14800
   Andruszkiewicz EA, 2017, PLOS ONE, V12, DOI 10.1371/journalpone.0176343
   Auchincloss LC, 2014, CBE-LIFE SCI EDUC, V13, P29, DOI 10.1187/cbe.14-01-0004
   Ballard HL, 2017, BIOL CONSERV, V208, P87, DOI 10.1016/j.biocon.2016.08.040
   Banchi E, 2018, PLOS ONE, V13, DOI 10.1371/journal.pone.0194489
   Barnes MA, 2016, CONSERV GENET, V17, P1, DOI 10.1007/s10592-015-0775-4
   Biggs J, 2015, BIOL CONSERV, V183, P19, DOI 10.1016/j.biocon.2014.11.029
   Bird TJ, 2014, BIOL CONSERV, V173, P144, DOI 10.1016/j.biocon.2013.07.037
   Bohmann K, 2014, TRENDS ECOL EVOL, V29, P358, DOI 10.1016/j.tree.2014.04.003
   Buxton A, 2018, CITIZ SCI-THEOR PRAC, V3, P2, DOI [10.5334/cstp.151, 10.5334/cstp.151, DOI 10.5334/CSTP.151]
   Ceballos G, 2018, SCIENCE, V360, P1080, DOI 10.1126/science.aau0191
   Curd EE, 2019, METHODS ECOL EVOL, V10, P1469, DOI 10.1111/2041-210X.13214
   Davis FW, 2010, FOREST ECOL MANAG, V259, P2342, DOI 10.1016/j.foreco.2010.03.007
   Deiner K, 2017, MOL ECOL, V26, P5872, DOI 10.1111/mec.14350
   Ellis N, 2012, ECOLOGY, V93, P156, DOI 10.1890/11-0252.1
   Fairclough DV, 2014, SCI REP-UK, V4, DOI 10.1038/srep07249
   Gaertner M, 2014, DIVERS DISTRIB, V20, P733, DOI 10.1111/ddi.12182
   Garcia-Vedrenne AE, 2020, ECOL EVOL, V10, P12620, DOI 10.1002/ece3.6760
   [GBIF] Global Biodiversity Informaqtion facility, 2018, ADD SEQ BAS ID BACKB
   Glassman SI, 2016, ISME J, V10, P1228, DOI 10.1038/ismej.2015.182
   Graham RW, 2016, P NATL ACAD SCI USA, V113, P9310, DOI 10.1073/pnas.1604903113
   Hawkes CV, 2006, PLANT SOIL, V281, P369, DOI 10.1007/s11104-005-4826-3
   Hebert PDN, 2018, BMC GENOMICS, V19, DOI 10.1186/s12864-018-4611-3
   Hochachka WM, 2012, TRENDS ECOL EVOL, V27, P130, DOI 10.1016/j.tree.2011.11.006
   Kandlikar Gaurav S, 2018, F1000Res, V7, P1734, DOI [10.12688/f1000research.16680.1, 10.12688/f1000research.16680.1]
   Lafferty KD, 2018, FRONT MAR SCI, V5, DOI 10.3389/fmars.2018.00355
   Leray M, 2013, FRONT ZOOL, V10, DOI 10.1186/1742-9994-10-34
   Lewin HA, 2018, P NATL ACAD SCI USA, V115, P4325, DOI 10.1073/pnas.1720115115
   Lin M., 2020, BIORXIV, DOI [10.1101/2020.06.19.160374, DOI 10.1101/202096.19.160374]
   Merenlender AM, 2016, CONSERV BIOL, V30, P1255, DOI 10.1111/cobi.12737
   Miralles L, 2016, MAR POLLUT BULL, V110, P127, DOI 10.1016/j.marpolbul.2016.06.072
   Mitchell K., 2018, BIORXIV, V1, DOI [10.1101/482380, DOI 10.1101/482380]
   Myers N, 2000, NATURE, V403, P853, DOI 10.1038/35002501
   Nichols RV, 2018, MOL ECOL RESOUR, V18, P927, DOI 10.1111/1755-0998.12895
   Palchevsiy V., 2006, J BACTERIOL, V188, P3902, DOI [10.1128/JB.01974-05, DOI 10.1128/JB.01674-05]
   Pearce-Higgins JW, 2018, J APPL ECOL, V55, P2544, DOI 10.1111/1365-2664.13180
   Ryan SF, 2018, P ROY SOC B-BIOL SCI, V285, DOI 10.1098/rspb.2018.1977
   Ryan SF, 2019, P NATL ACAD SCI USA, V116, P20015, DOI 10.1073/pnas.1907492116
   Shapiro C, 2015, J MICROBIOL BIOL EDU, V16, P186, DOI 10.1128/jmbe.v16i2.1045
   Shirazi S, 2020, PREPRINTS, DOI [10.22541/auu.159309376.62184178, DOI 10.22541/A1.159309876.62184178]
   Simons AL, 2019, ECOL APPL, V29, DOI 10.1002/eap.1896
   Sutter M, 2019, CONSERV GENET, V20, P597, DOI 10.1007/s10592-019-01161-9
   Taberlet P, 2012, MOL ECOL, V21, P1789, DOI 10.1111/j.1365-294X.2012.05542.x
   Theobald EJ, 2015, BIOL CONSERV, V181, P236, DOI 10.1016/j.biocon.2014.10.021
   Thompson LR, 2017, NATURE, V551, P457, DOI 10.1038/nature24621
   Thomseen PF, 2015, BIOL CONSERV, V183, P4, DOI [10.1016/jbiocon.2014.11.0119, DOI 10.1016/J.BIOCON.2014.11.019]
   van der Putten WH, 2007, ISME J, V1, P28, DOI 10.1038/ismej.2007.9
   Ward-Fear G, 2020, TRENDS ECOL EVOL, V35, P187, DOI 10.1016/j.tree.2019.10.007
NR 48
TC 28
Z9 33
U1 0
U2 32
PU UNIV CALIFORNIA, OAKLAND, DIVISION AGRICULTURE & NATURAL RESOURCES
PI RICHMOND
PA 1301 S 46 ST, RICHMOND, CA 94804 USA
SN 0008-0845
EI 2160-8091
J9 CALIF AGR
JI Calif. Agric.
PD JAN-MAR
PY 2021
VL 75
IS 1
SI SI
BP 20
EP 32
DI 10.3733/ca.2021a0001
PG 13
WC Agriculture, Multidisciplinary
WE Science Citation Index Expanded (SCI-EXPANDED)
SC Agriculture
GA RR7QB
UT WOS:000643287000006
OA Green Submitted, gold
DA 2025-12-19
ER

PT J
AU Harrison, JB
   Sunday, JM
   Rogers, SM
AF Harrison, Jori B.
   Sunday, Jennifer M.
   Rogers, Sean M.
TI Predicting the fate of eDNA in the environment and implications for
   studying biodiversity
SO PROCEEDINGS OF THE ROYAL SOCIETY B-BIOLOGICAL SCIENCES
LA English
DT Review
DE environmental DNA; eDNA decay; taphonomy; eDNA transport; biodiversity;
   aquatic biodiversity
ID EXTRACELLULAR DNA; CLAY-MINERALS; MITOCHONDRIAL-DNA; DEGRADATION;
   TRANSPORT; ADSORPTION; WATER; QUANTIFICATION; PERSISTENCE; TEMPERATURE
AB Environmental DNA (eDNA) applications are transforming the standard of characterizing aquatic biodiversity via the presence, location and abundance of DNA collected from environmental samples. As eDNA studies use DNA fragments as a proxy for the presence of organisms, the ecological properties of the complex and dynamic environments from which eDNA is sampled need to be considered for accurate biological interpretation. In this review, we discuss the role that differing environments play on the major processes that eDNA undergoes between organism and collection, including shedding, decay and transport. We focus on a mechanistic understanding of these processes and highlight how decay and transport models are being developed towards more accurate and robust predictions of the fate of eDNA. We conclude with five recommendations for eDNA researchers and practitioners, to advance current best practices, as well as to support a future model of eDNA spatio-temporal persistence.
C1 [Harrison, Jori B.; Rogers, Sean M.] Univ Calgary, Dept Biol Sci, Calgary, AB, Canada.
   [Sunday, Jennifer M.] McGill Univ, Dept Biol, Montreal, PQ, Canada.
C3 University of Calgary; McGill University
RP Harrison, JB (corresponding author), Univ Calgary, Dept Biol Sci, Calgary, AB, Canada.
EM harrisjb@ucalgary.ca
RI Sunday, Jennifer/ABE-7396-2020
OI Harrison, Jori/0000-0002-9068-8886; Sunday, Jennifer/0000-0001-9372-040X
FU Natural Sciences and Engineering Research Council of Canada (NSERC)
FX This project was supported by funding from the Natural Sciences and
   Engineering Research Council of Canada (NSERC). We are grateful for
   resources from the Bamfield Marine Sciences Centre while writing this
   manuscript.
CR Alaeddini R, 2010, FORENSIC SCI INT-GEN, V4, P148, DOI 10.1016/j.fsigen.2009.09.007
   Allan JD., 2007, Stream Ecology, VSecond, DOI 10.1007/978-1-4020-5583-6
   Andruszkiewicz EA, 2017, PLOS ONE, V12, DOI 10.1371/journal.pone.0185043
   Barnes MA, 2016, CONSERV GENET, V17, P1, DOI 10.1007/s10592-015-0775-4
   Barnes MA, 2014, ENVIRON SCI TECHNOL, V48, P1819, DOI 10.1021/es404734p
   Boehrer B, 2008, REV GEOPHYS, V46, DOI 10.1029/2006RG000210
   Bradford SA, 2013, CRIT REV ENV SCI TEC, V43, P775, DOI 10.1080/10643389.2012.710449
   Briggs AW, 2007, P NATL ACAD SCI USA, V104, P14616, DOI 10.1073/pnas.0704665104
   Buxton AS, 2017, PLOS ONE, V12, DOI 10.1371/journal.pone.0183371
   Buxton AS, 2017, SCI REP-UK, V7, DOI 10.1038/srep46294
   Bylemans J, 2018, ENVIRON SCI TECHNOL, V52, P6408, DOI 10.1021/acs.est.8b01071
   Cai P, 2006, SOIL BIOL BIOCHEM, V38, P471, DOI 10.1016/j.soilbio.2005.05.019
   Cai P, 2009, COLLOID SURFACE B, V69, P26, DOI 10.1016/j.colsurfb.2008.10.008
   Chambert T, 2018, ECOL EVOL, V8, P3468, DOI 10.1002/ece3.3764
   Collins RA, 2018, COMMUN BIOL, V1, DOI 10.1038/s42003-018-0192-6
   Corinaldesi C, 2008, MOL ECOL, V17, P3939, DOI 10.1111/j.1365-294X.2008.03880.x
   Cowart DA, 2018, MAR GENOM, V37, P148, DOI 10.1016/j.margen.2017.11.003
   Cowen RK, 2006, SCIENCE, V311, P522, DOI 10.1126/science.1122039
   Cristescu ME, 2018, ANNU REV ECOL EVOL S, V49, P209, DOI 10.1146/annurev-ecolsys-110617-062306
   de Souza LS, 2016, PLOS ONE, V11, DOI 10.1371/journal.pone.0165273
   Deiner K, 2017, MOL ECOL, V26, P5872, DOI 10.1111/mec.14350
   Deiner K, 2016, NAT COMMUN, V7, P1, DOI 10.1038/ncomms12544
   Dunker KJ, 2016, PLOS ONE, V11, DOI 10.1371/journal.pone.0162277
   Eichmiller JJ, 2016, ENVIRON SCI TECHNOL, V50, P1859, DOI 10.1021/acs.est.5b05672
   Eichmiller JJ, 2016, MOL ECOL RESOUR, V16, P56, DOI 10.1111/1755-0998.12421
   Eichmiller JJ, 2014, PLOS ONE, V9, DOI 10.1371/journal.pone.0112611
   Elmore S, 2007, TOXICOL PATHOL, V35, P495, DOI 10.1080/01926230701320337
   Emmons AL, 2017, SCI JUSTICE, V57, P341, DOI 10.1016/j.scijus.2017.05.002
   Evans NT, 2018, FISH RES, V197, P60, DOI 10.1016/j.fishres.2017.09.013
   Ficetola GF, 2008, BIOL LETTERS, V4, P423, DOI 10.1098/rsbl.2008.0118
   Foote AD, 2012, PLOS ONE, V7, DOI 10.1371/journal.pone.0041781
   Foran DR, 2006, J FORENSIC SCI, V51, P766, DOI 10.1111/j.1556-4029.2006.00176.x
   Fremier AK, 2019, ENVIRON SCI TECHNOL, V53, P6640, DOI 10.1021/acs.est.8b06829
   Gates KS, 2009, CHEM RES TOXICOL, V22, P1747, DOI 10.1021/tx900242k
   Ghosal R, 2018, ECOL EVOL, V8, P6714, DOI 10.1002/ece3.4169
   Goldberg CS, 2018, SCI TOTAL ENVIRON, V633, P695, DOI 10.1016/j.scitotenv.2018.02.295
   Hansen BK, 2018, FISH FISH, V19, P751, DOI 10.1111/faf.12286
   HENWOOD A, 1992, Palaios, V7, P203, DOI 10.2307/3514931
   Hodges B R., 2000, Hydroinformatics 2000 Conference, July, P23
   Hoegh-Guldberg O., 2018, Global Warming of 1.5C. An IPCC Special Report on the impacts of global warming of 1.5C above pre-industrial levels and related, P138, DOI [10.1002/ejoc.201200111, DOI 10.1002/EJOC.201200111, 10.1017/9781009157940.005, DOI 10.1017/9781009157940.005]
   Hotchkiss RS, 2009, NEW ENGL J MED, V361, P1570, DOI 10.1056/NEJMra0901217
   Hou YK, 2014, CHEMOSPHERE, V95, P206, DOI 10.1016/j.chemosphere.2013.08.069
   Iversen LL, 2015, BIOL CONSERV, V192, P479, DOI 10.1016/j.biocon.2015.09.024
   Jane SF, 2015, MOL ECOL RESOUR, V15, P216, DOI 10.1111/1755-0998.12285
   Jerde CL, 2016, ENVIRON SCI TECHNOL, V50, P8770, DOI 10.1021/acs.est.6b01761
   Jeunen GJ, 2019, MOL ECOL RESOUR, V19, P426, DOI 10.1111/1755-0998.12982
   Jo T, 2019, ECOL EVOL, V9, P1135, DOI 10.1002/ece3.4802
   Jo T, 2017, MOL ECOL RESOUR, V17, pe25, DOI 10.1111/1755-0998.12685
   Kamoroff C, 2018, FRESHW SCI, V37, P685, DOI 10.1086/699203
   Kelly RP, 2018, PEERJ, V6, DOI 10.7717/peerj.4521
   Klymus KE, 2015, BIOL CONSERV, V183, P77, DOI 10.1016/j.biocon.2014.11.020
   Lacoursière-Roussel A, 2016, J APPL ECOL, V53, P1148, DOI 10.1111/1365-2664.12598
   Leech DM, 2009, SCI TOTAL ENVIRON, V407, P2087, DOI 10.1016/j.scitotenv.2008.11.018
   Lemasters JJ, 1998, BBA-BIOENERGETICS, V1366, P177, DOI 10.1016/S0005-2728(98)00112-1
   Levy-Booth DJ, 2007, SOIL BIOL BIOCHEM, V39, P2977, DOI 10.1016/j.soilbio.2007.06.020
   Lick WJ., 2008, Sediment and contaminant transport in surface waters
   LINDAHL T, 1993, NATURE, V362, P709, DOI 10.1038/362709a0
   Longhi S, 2009, ANN ALLERG ASTHMA IM, V103, P508, DOI 10.1016/S1081-1206(10)60268-2
   Mächler E, 2018, PLOS ONE, V13, DOI 10.1371/journal.pone.0195529
   MacIntyre S, 1995, J N AM BENTHOL SOC, V14, P599, DOI 10.2307/1467544
   Maruyama A, 2014, PLOS ONE, V9, DOI 10.1371/journal.pone.0114639
   Matsui K, 2001, AQUAT MICROB ECOL, V26, P95, DOI 10.3354/ame026095
   McNair JN, 2012, J THEOR BIOL, V300, P62, DOI 10.1016/j.jtbi.2012.01.016
   Minamoto T, 2017, PLOS ONE, V12, DOI 10.1371/journal.pone.0173073
   Montanaro L, 2011, INT J ARTIF ORGANS, V34, P824, DOI 10.5301/ijao.5000051
   Morrissey EM, 2015, SOIL BIOL BIOCHEM, V86, P42, DOI 10.1016/j.soilbio.2015.03.020
   Moyer GR, 2014, PLOS ONE, V9, DOI 10.1371/journal.pone.0103767
   Nielsen Kaare M., 2007, Environmental Biosafety Research, V6, P37, DOI 10.1051/ebr:2007031
   Orlando L, 2013, NATURE, V499, P74, DOI 10.1038/nature12323
   PAUL JH, 1987, APPL ENVIRON MICROB, V53, P170, DOI 10.1128/AEM.53.1.170-179.1987
   Pietramellara G, 2009, BIOL FERT SOILS, V45, P219, DOI 10.1007/s00374-008-0345-8
   Pietramellara G, 2001, BIOL FERT SOILS, V33, P402, DOI 10.1007/s003740100341
   Pilliod DS, 2014, MOL ECOL RESOUR, V14, P109, DOI 10.1111/1755-0998.12159
   Pont D, 2018, SCI REP-UK, V8, DOI 10.1038/s41598-018-28424-8
   Port JA, 2016, MOL ECOL, V25, P527, DOI 10.1111/mec.13481
   Rawlence NJ, 2014, J QUATERNARY SCI, V29, P610, DOI 10.1002/jqs.2740
   Riley JS, 2018, EMBO J, V37, DOI 10.15252/embj.201899238
   ROMANOWSKI G, 1991, APPL ENVIRON MICROB, V57, P1057, DOI 10.1128/AEM.57.4.1057-1061.1991
   Salter I, 2018, PLOS ONE, V13, DOI 10.1371/journal.pone.0192409
   Sansom BJ, 2017, ENVIRON SCI TECHNOL, V51, P14244, DOI 10.1021/acs.est.7b05199
   Sassoubre LM, 2016, ENVIRON SCI TECHNOL, V50, P10456, DOI 10.1021/acs.est.6b03114
   Schroeder GK, 2007, BIOCHEMISTRY-US, V46, P13638, DOI 10.1021/bi701480f
   Seymour M, 2018, COMMUN BIOL, V1, DOI 10.1038/s42003-017-0005-3
   Shogren AJ, 2019, FRESHWATER BIOL, V64, P1467, DOI 10.1111/fwb.13319
   Shogren AJ, 2018, ENVIRON SCI TECHNOL, V52, P8530, DOI 10.1021/acs.est.8b01822
   Shogren AJ, 2017, SCI REP-UK, V7, DOI 10.1038/s41598-017-05223-1
   Shogren AJ, 2016, J R SOC INTERFACE, V13, DOI 10.1098/rsif.2016.0290
   Sirois SH, 2019, ENV MICROBIOL REP, V11, P173, DOI 10.1111/1758-2229.12725
   Smith CI, 2003, J HUM EVOL, V45, P203, DOI 10.1016/S0047-2484(03)00106-4
   Song JW, 2017, SCI TOTAL ENVIRON, V605, P713, DOI 10.1016/j.scitotenv.2017.06.255
   Sreedhara A, 2001, J BIOL INORG CHEM, V6, P337, DOI 10.1007/s007750100209
   Sreedhara A, 2000, J AM CHEM SOC, V122, P8814, DOI 10.1021/ja994411v
   Staley ZR, 2018, SCI REP-UK, V8, DOI 10.1038/s41598-018-32680-z
   Stewart KA, 2019, BIODIVERS CONSERV, V28, P983, DOI 10.1007/s10531-019-01709-8
   Stoeckle BC, 2017, PLOS ONE, V12, DOI 10.1371/journal.pone.0189119
   Strickler KM, 2015, BIOL CONSERV, V183, P85, DOI 10.1016/j.biocon.2014.11.038
   Sunday JM, 2014, MOL ECOL, V23, P5036, DOI 10.1111/mec.12924
   Tahrani L, 2016, J WATER HEALTH, V14, P208, DOI 10.2166/wh.2015.224
   TEPPER CG, 1993, J CELL BIOCHEM, V52, P352, DOI 10.1002/jcb.240520311
   Tillotson MD, 2018, BIOL CONSERV, V220, P1, DOI 10.1016/j.biocon.2018.01.030
   Toné S, 2007, EXP CELL RES, V313, P3635, DOI 10.1016/j.yexcr.2007.06.018
   Tsuji S, 2017, PLOS ONE, V12, DOI 10.1371/journal.pone.0176608
   Turner CR, 2015, BIOL CONSERV, V183, P93, DOI 10.1016/j.biocon.2014.11.017
   Turner CR, 2014, METHODS ECOL EVOL, V5, P676, DOI 10.1111/2041-210X.12206
   WEBSTER JR, 1987, LIMNOL OCEANOGR, V32, P848, DOI 10.4319/lo.1987.32.4.0848
   Wei N, 2018, ENVIRON SCI TECHNOL, V52, P12428, DOI 10.1021/acs.est.8b04956
   Wilcox TM, 2018, MOL ECOL RESOUR, V18, P1392, DOI 10.1111/1755-0998.12928
   Wilcox TM, 2016, BIOL CONSERV, V194, P209, DOI 10.1016/j.biocon.2015.12.023
   Willerslev E, 2003, SCIENCE, V300, P791, DOI 10.1126/science.1084114
   Williams JM, 2015, VET PATHOL, V52, P445, DOI 10.1177/0300985814559404
   Wotton RS, 2001, BIOSCIENCE, V51, P537, DOI 10.1641/0006-3568(2001)051[0537:FIAE]2.0.CO;2
   Yang W, 2011, Q REV BIOPHYS, V44, P1, DOI 10.1017/S0033583510000181
   Yoccoz NG, 2012, MOL ECOL, V21, P3647, DOI 10.1111/j.1365-294X.2012.05545.x
NR 113
TC 405
Z9 464
U1 40
U2 609
PU ROYAL SOC
PI LONDON
PA 6-9 CARLTON HOUSE TERRACE, LONDON SW1Y 5AG, ENGLAND
SN 0962-8452
EI 1471-2954
J9 P ROY SOC B-BIOL SCI
JI Proc. R. Soc. B-Biol. Sci.
PD NOV 20
PY 2019
VL 286
IS 1915
AR 20191409
DI 10.1098/rspb.2019.1409
PG 9
WC Biology; Ecology; Evolutionary Biology
WE Science Citation Index Expanded (SCI-EXPANDED)
SC Life Sciences & Biomedicine - Other Topics; Environmental Sciences &
   Ecology; Evolutionary Biology
GA JZ1IP
UT WOS:000504858800001
PM 31744434
OA Green Submitted, Bronze
HC Y
HP N
DA 2025-12-19
ER

PT J
AU Lock, M
   van Duren, I
   Skidmore, AK
   Saintilan, N
AF Lock, Marcelle
   van Duren, Iris
   Skidmore, Andrew K.
   Saintilan, Neil
TI Harmonizing Forest Conservation Policies with Essential Biodiversity
   Variables Incorporating Remote Sensing and Environmental DNA
   Technologies
SO FORESTS
LA English
DT Article
DE environmental DNA; essential biodiversity variables; forest conservation
   policies; indicators; remote sensing biodiversity products
AB It remains difficult to compare the state of conservation of forests of different nations. Essential Biodiversity Variables (EBVs) are a set of variables designed as a framework for harmonizing biodiversity monitoring. Methods to monitor forest biodiversity are traditional monitoring (according to conservation policy requirements), remote sensing, environmental DNA, and the information products that are derived from them (RS/eDNA biodiversity products). However, it is not clear to what extent indicators from conservation policies align with EBVs and RS/eDNA biodiversity products. This research evaluated current gaps in harmonization between EBVs, RS/eDNA biodiversity products and forest conservation indicators. We compared two sets of biodiversity variables: (1) forest conservation indicators and (2) RS/eDNA biodiversity products, within the context of the Essential Biodiversity Variables framework. Indicators derived from policy documents can mostly be categorized within the EBV 'ecosystem vertical profile', while 'ecosystem function' remains underrepresented. RS/eDNA biodiversity products, however, can provide information about 'ecosystem function'. Integrating RS/eDNA biodiversity products that monitor ecosystem functioning into monitoring programs will lead to a more comprehensive and balanced reporting on forest biodiversity. In addition, using the same variables and similar RS/eDNA products for forest biodiversity and conservation policies is a requirement for harmonization and international policy reporting.
C1 [Lock, Marcelle; van Duren, Iris; Skidmore, Andrew K.] Univ Twente, Fac Geoinformat Sci & Earth Observat, Dept Nat Resources, Hengelosestr 99, NL-7514 AE Enschede, Netherlands.
   [Lock, Marcelle; Skidmore, Andrew K.; Saintilan, Neil] Macquarie Univ, Fac Sci & Engn, Sch Nat Sci, Level 4,12 Wallys Walk, Sydney, NSW 2109, Australia.
C3 University of Twente; Macquarie University
RP Lock, M (corresponding author), Univ Twente, Fac Geoinformat Sci & Earth Observat, Dept Nat Resources, Hengelosestr 99, NL-7514 AE Enschede, Netherlands.; Lock, M (corresponding author), Macquarie Univ, Fac Sci & Engn, Sch Nat Sci, Level 4,12 Wallys Walk, Sydney, NSW 2109, Australia.
EM m.c.lock@utwente.nl; i.c.vanduren@utwente.nl; a.k.skidmore@utwente.nl;
   neil.saintilan@mq.edu.au
RI Skidmore, Andrew/C-7441-2011
OI Lock, Marcelle/0000-0001-7759-0852; Saintilan, Neil/0000-0001-9226-2005
FU European Commission [834709]; European Research Council (ERC) [834709]
   Funding Source: European Research Council (ERC)
FX This study is part of Horizon 2020 research and innovation programme-396
   European Commission 'BIOSPACE Monitoring Biodiversity from Space'
   project (Grant 397 agreement ID 834709, H2020-EU.1.1).
CR ABARES, 2018, Australia's State of the Forests Report 2018
   [Anonymous], 1992, RAMSAR CONVENTION RE
   [Anonymous], 2021, IUCN FORESTS CLIMATE
   Bohmann K, 2014, TRENDS ECOL EVOL, V29, P358, DOI 10.1016/j.tree.2014.04.003
   Chariton AA, 2016, MAR FRESHWATER RES, V67, P414, DOI 10.1071/MF15190
   Clark JA, 2002, SCIENCE, V297, P191
   ForestEurope, 2015, ENV FUNCT FOR STAT E
   Froslev TG, 2019, BIOL CONSERV, V233, P201, DOI 10.1016/j.biocon.2019.02.038
   Geijzendorffer IR, 2016, J APPL ECOL, V53, P1341, DOI 10.1111/1365-2664.12417
   GEO-BON, 2022, WHAT AR EBVS
   Greenop A, 2021, CURR BIOL, V31, P4627, DOI 10.1016/j.cub.2021.07.080
   Hardulak LA, 2020, MOL ECOL RESOUR, V20, P1542, DOI 10.1111/1755-0998.13212
   Hering D, 2018, WATER RES, V138, P192, DOI 10.1016/j.watres.2018.03.003
   Hines J, 2021, CURR BIOL, V31, pR1390, DOI 10.1016/j.cub.2021.09.051
   Keenan RJ, 2015, FOREST ECOL MANAG, V352, P9, DOI 10.1016/j.foreco.2015.06.014
   Kelly RP, 2014, SCIENCE, V344, P1455, DOI 10.1126/science.1251156
   Lock MC, 2021, ECOL INDIC, V132, DOI 10.1016/j.ecolind.2021.108272
   McRoberts RE, 2012, FOREST SCI, V58, P294, DOI 10.5849/forsci.10-075
   McRoberts RE, 2010, NATIONAL FOREST INVENTORIES: PATHWAYS FOR COMMON REPORTING, P33, DOI 10.1007/978-90-481-3233-1_3
   O'Connor B, 2015, REMOTE SENS ECOL CON, V1, P19, DOI 10.1002/rse2.4
   Parviainen J, 2003, J ENVIRON MANAGE, V67, P27, DOI 10.1016/S0301-4797(02)00185-8
   Pereira HM, 2013, SCIENCE, V339, P277, DOI 10.1126/science.1229931
   Pettorelli N, 2016, REMOTE SENS ECOL CON, V2, P122, DOI 10.1002/rse2.15
   Ruppert KM, 2019, GLOB ECOL CONSERV, V17, DOI 10.1016/j.gecco.2019.e00547
   Skidmore AK, 2021, NAT ECOL EVOL, V5, P896, DOI 10.1038/s41559-021-01451-x
   Skidmore AK, 2015, NATURE, V523, P403, DOI 10.1038/523403a
   Spies TA, 1998, NORTHWEST SCI, V72, P34
   Taberlet P, 2018, ENVIRONMENTAL DNA: FOR BIODIVERSITY RESEARCH AND MONITORING
   Van Beek J. G., 2014, WERKWIJZE NATUURMONI
   Winkel G., 2013, European Forest Governance: Issues at Stake and the Way Forward, What Science Can Tell Us 2, P52
NR 30
TC 9
Z9 9
U1 11
U2 80
PU MDPI
PI BASEL
PA MDPI AG, Grosspeteranlage 5, CH-4052 BASEL, SWITZERLAND
EI 1999-4907
J9 FORESTS
JI Forests
PD MAR
PY 2022
VL 13
IS 3
AR 445
DI 10.3390/f13030445
PG 15
WC Forestry
WE Science Citation Index Expanded (SCI-EXPANDED)
SC Forestry
GA 0C5SM
UT WOS:000775372800001
OA Green Submitted, gold
DA 2025-12-19
ER

PT J
AU Zhou, CH
   Chen, JP
   Guo, T
   Ouyang, S
   Wu, XP
AF Zhou, Chunhua
   Chen, Jinping
   Guo, Ting
   Ouyang, Shan
   Wu, Xiaoping
TI Environmental DNA metabarcoding reveals the biological community
   structure in Poyang Lake, China
SO CONSERVATION GENETICS RESOURCES
LA English
DT Article
DE Environmental DNA; Biodiversity; Habitat degradation; Freshwater
ID DIVERSITY; CONSERVATION
AB Poyang Lake is the largest freshwater lake in China, and its unique ecosystem plays an important role in maintaining biodiversity. However, the biodiversity of Poyang Lake is facing a serious threat as a result of human activities. Species investigation is the basis of biodiversity protection. In order to improve the water ecological monitoring system and achieve efficient and non-invasive species monitoring, environmental DNA metabarcoding was used in this study to assess biodiversity in different habitats in Poyang Lake. A total of 45 species including 31 fish species and six bivalve species were detected in water samples collected from 29 sampling sites in six habitats in Poyang Lake (Jiangxi section of the mainstream of the Yangtze River, channel connecting Poyang Lake and the Yangtze River, main lake area of Poyang Lake, Nanjishan Nature Reserve, Junshan Lake and Qinglan Lake). The species were detected through a standardized process involving water sample collection, filtration, environmental DNA extraction, genetic marker amplification, high-throughput sequencing and bioinformatics analysis. The 31 fish species, which included 11 alien species, were mainly cyprinids and lake dwellers. Alpha diversity analysis indicated a decline in biodiversity in Poyang Lake habitats and a serious need for water ecology conservation. Beta diversity analysis revealed significant differences in the biotic community structures of the six habitats in Poyang Lake. The results align with those obtained with more traditional methods, and hence, environmental DNA metabarcoding can be used as an alternative biodiversity monitoring tool for rapid detection of the diversity and spatial distribution of organisms (especially fish). This technique provides a new toolkit for biodiversity monitoring and aquatic ecological conservation in Poyang Lake area.
C1 [Zhou, Chunhua; Chen, Jinping; Guo, Ting; Ouyang, Shan; Wu, Xiaoping] Nanchang Univ, Sch Life Sci, Nanchang 330031, Jiangxi, Peoples R China.
   [Ouyang, Shan; Wu, Xiaoping] Nanchang Univ, Sch Life Sci, Iangxi Prov Key Lab Watershed Ecosyst Change & Bi, Nanchang 330031, Jiangxi, Peoples R China.
C3 Nanchang University; Nanchang University
RP Wu, XP (corresponding author), Nanchang Univ, Sch Life Sci, Nanchang 330031, Jiangxi, Peoples R China.; Wu, XP (corresponding author), Nanchang Univ, Sch Life Sci, Iangxi Prov Key Lab Watershed Ecosyst Change & Bi, Nanchang 330031, Jiangxi, Peoples R China.
EM xpwu@ncu.edu.cn
FU National Key R&D Program of China [2018YFD0900801]
FX This work was funded by the National Key R&D Program of China (Grant No.
   2018YFD0900801). Thanks to Weiwei Sun, Weikai Wang and Dr. Xiongjun Liu
   at Nanchang University, China, for their help with sample collection.
   Thanks also to Quanfeng Lu at Nanchang University, China, for the kind
   data analysis.
CR Bokulich NA, 2013, NAT METHODS, V10, P57, DOI [10.1038/NMETH.2276, 10.1038/nmeth.2276]
   Caporaso JG, 2010, NAT METHODS, V7, P335, DOI 10.1038/nmeth.f.303
   Carew ME, 2013, FRONT ZOOL, V10, DOI 10.1186/1742-9994-10-45
   Chariton AA, 2010, FRONT ECOL ENVIRON, V8, P233, DOI 10.1890/090115
   Chen Wen-jing, 2012, Changjiang Liuyu Ziyuan Yu Huanjing, V21, P684
   Cristescu ME, 2018, ANNU REV ECOL EVOL S, V49, P209, DOI 10.1146/annurev-ecolsys-110617-062306
   Edgar RC, 2010, BIOINFORMATICS, V26, P2460, DOI 10.1093/bioinformatics/btq461
   Elbrecht V, 2017, FRONT ENV SCI-SWITZ, V5, DOI 10.3389/fenvs.2017.00011
   Elbrecht V, 2015, PLOS ONE, V10, DOI 10.1371/journal.pone.0130324
   Evans NT, 2018, FISH RES, V197, P60, DOI 10.1016/j.fishres.2017.09.013
   Evans NT, 2017, CAN J FISH AQUAT SCI, V74, P1362, DOI 10.1139/cjfas-2016-0306
   Fang C. L., 2016, Jiangsu Agricultural Sciences, V44, P233, DOI [10.15889/j.issn.1002-1302.2016.09.067, DOI 10.15889/J.ISSN.1002-1302.2016.09.067]
   Fernandes CC, 2004, SCIENCE, V305, P1960, DOI 10.1126/science.1101240
   Gayoso AM, 1996, J PLANKTON RES, V18, P941, DOI 10.1093/plankt/18.6.941
   Ge Y., 2020, FISHERY INFORM STRAT, V35, P55, DOI [10.13233/j.cnki.fishis.2020.01.008, DOI 10.13233/J.CNKI.FISHIS.2020.01.008]
   He G., 2016, JIANGXI FISHERY SCI, V4, P3, DOI [10.3969/j.issn.1006-3188.2016.04.002, DOI 10.3969/J.ISSN.1006-3188.2016.04.002]
   Hu Maolin, 2011, Hupo Kexue, V23, P246
   [胡茂林 Hu Maolin], 2005, [长江流域资源与环境, Resources and Environment in the Yangtze Basin], V14, P561
   Li K, 2019, ECOL EVOL, V9, P6353, DOI 10.1002/ece3.5207
   Magurran A.E., 1988, ECOLOGICAL DIVERSITY, DOI [DOI 10.1007/978-94-015-7358-0_2, 10.1007/978-94-015-7358-0, DOI 10.1007/978-94-015-7358-0, 10.1007/978-94-015-7358-02, DOI 10.1007/978-94-015-7358-02]
   Minamoto T, 2012, LIMNOLOGY, V13, P193, DOI 10.1007/s10201-011-0362-4
   Miya M, 2000, MOL PHYLOGENET EVOL, V17, P437, DOI 10.1006/mpev.2000.0839
   Qian Xin-er, 2002, Acta Hydrobiologica Sinica, V26, P612
   Röpke CP, 2016, J FISH BIOL, V89, P194, DOI 10.1111/jfb.12791
   Ruppert KM, 2019, GLOB ECOL CONSERV, V17, DOI 10.1016/j.gecco.2019.e00547
   Shu Lu, 2020, Acta Hydrobiologica Sinica, V44, P1080, DOI 10.7541/2020.125
   Taberlet P, 2012, MOL ECOL, V21, P1789, DOI 10.1111/j.1365-294X.2012.05542.x
   Thomsen PF, 2015, BIOL CONSERV, V183, P4, DOI 10.1016/j.biocon.2014.11.019
   Thomsen PF, 2012, MOL ECOL, V21, P2565, DOI 10.1111/j.1365-294X.2011.05418.x
   Valentini A, 2016, MOL ECOL, V25, P929, DOI 10.1111/mec.13428
   [王生 Wang Sheng], 2016, [淡水渔业, Freshwater Fisheries], V46, P50
   Wheeler QD, 2004, SCIENCE, V303, P285, DOI 10.1126/science.303.5656.285
   Xiong G., 2018, JIANGSU J AGR SCI, V46, P186, DOI [10.15889/j.issn.1002-1302.2018.21.048, DOI 10.15889/J.ISSN.1002-1302.2018.21.048]
   Xiong L., 2011, J NANCHANG U NATURAL, V35, P288
   [徐念 Xu Nian], 2020, [环境科学研究, Research of Environmental Sciences], V33, P1187
   Yang Shao-rong, 2015, Changjiang Liuyu Ziyuan Yu Huanjing, V24, P54
   Zhang B., 1993, Resour. Environ. Yangtze Basin, V2, P36
   Zhang S, 2020, MOL ECOL RESOUR, V20, P242, DOI 10.1111/1755-0998.13105
   Zhang Tanglin, 2007, Hupo Kexue, V19, P434
NR 39
TC 6
Z9 6
U1 13
U2 90
PU SPRINGER
PI DORDRECHT
PA VAN GODEWIJCKSTRAAT 30, 3311 GZ DORDRECHT, NETHERLANDS
SN 1877-7252
EI 1877-7260
J9 CONSERV GENET RESOUR
JI Conserv. Genet. Resour.
PD DEC
PY 2022
VL 14
IS 4
BP 437
EP 448
DI 10.1007/s12686-022-01295-y
EA NOV 2022
PG 12
WC Biodiversity Conservation; Genetics & Heredity
WE Science Citation Index Expanded (SCI-EXPANDED)
SC Biodiversity & Conservation; Genetics & Heredity
GA 6M7UB
UT WOS:000881552800001
DA 2025-12-19
ER

PT J
AU Hassan, S
   Khurshid, Z
   Sabreena
   Bali, BS
   Ganai, BA
   Sayyed, RZ
   Poczai, P
   Zaman, M
AF Hassan, Shahnawaz
   Khurshid, Zulaykha
   Sabreena
   Bali, Bikram Singh
   Ganai, Bashir Ah
   Sayyed, R. Z.
   Poczai, Peter
   Zaman, Muzafar
TI A Critical Assessment of the Congruency between Environmental DNA and
   Palaeoecology for the Biodiversity Monitoring and Palaeoenvironmental
   Reconstruction
SO INTERNATIONAL JOURNAL OF ENVIRONMENTAL RESEARCH AND PUBLIC HEALTH
LA English
DT Review
DE environmental DNA; biodiversity monitoring; sampling design;
   biodiversity conservation; palaeoenvironmental reconstruction
ID ANCIENT DNA; SIBERIAN PERMAFROST; ARCTIC VEGETATION; SECULAR VARIATION;
   LAKE-SEDIMENTS; TREE-RING; DEEP-SEA; POLLEN; PLANT; HOLOCENE
AB The present study suggests that standardized methodology, careful site selection, and stratigraphy are essential for investigating ancient ecosystems in order to evaluate biodiversity and DNA-based time series. Based on specific keywords, this investigation reviewed 146 publications using the SCOPUS, Web of Science (WoS), PUBMED, and Google Scholar databases. Results indicate that environmental deoxyribose nucleic acid (eDNA) can be pivotal for assessing and conserving ecosystems. Our review revealed that in the last 12 years (January 2008-July 2021), 63% of the studies based on eDNA have been reported from aquatic ecosystems, 25% from marine habitats, and 12% from terrestrial environments. Out of studies conducted in aquatic systems using the environmental DNA (eDNA) technique, 63% of the investigations have been reported from freshwater ecosystems, with an utmost focus on fish diversity (40%). Further analysis of the literature reveals that during the same period, 24% of the investigations using the environmental DNA technique were carried out on invertebrates, 8% on mammals, 7% on plants, 6% on reptiles, and 5% on birds. The results obtained clearly indicate that the environmental DNA technique has a clear-cut edge over other biodiversity monitoring methods. Furthermore, we also found that eDNA, in conjunction with different dating techniques, can provide better insight into deciphering eco-evolutionary feedback. Therefore, an attempt has been made to offer extensive information on the application of dating methods for different taxa present in diverse ecosystems. Last, we provide suggestions and elucidations on how to overcome the caveats and delineate some of the research avenues that will likely shape this field in the near future. This paper aims to identify the gaps in environmental DNA (eDNA) investigations to help researchers, ecologists, and decision-makers to develop a holistic understanding of environmental DNA (eDNA) and its utility as a palaeoenvironmental contrivance.
C1 [Hassan, Shahnawaz; Khurshid, Zulaykha; Sabreena; Zaman, Muzafar] Univ Kashmir, Dept Environm Sci, Srinagar 190006, India.
   [Bali, Bikram Singh] Univ Kashmir, Dept Earth Sci, Srinagar 190006, India.
   [Ganai, Bashir Ah] Univ Kashmir, Ctr Res Dev, Srinagar 190006, India.
   [Sayyed, R. Z.] G B Patel Sci & STKV Sangh Commerce Coll, PSGVP Mandal, SI Patil Arts, Dept Microbiol, Shahada 425409, India.
   [Poczai, Peter] Univ Helsinki, Finnish Museum Nat Hist, Helsinki 00100, Finland.
C3 University of Kashmir; University of Kashmir; University of Kashmir;
   University of Helsinki
RP Ganai, BA (corresponding author), Univ Kashmir, Ctr Res Dev, Srinagar 190006, India.; Poczai, P (corresponding author), Univ Helsinki, Finnish Museum Nat Hist, Helsinki 00100, Finland.
EM shahnawazhasssan89@gmail.com; zulaykhazehra@gmail.com;
   bhatsabreen32@gmail.com; baligeol@gmail.com; bbcganai@gmail.com;
   sayyedrz@gmail.com; peter.poczai@helsinki.fi; muzafarzaman@gmail.com
RI Ganai, Bashir/KII-4537-2024; Hassan, Shahnawaz/KRP-5659-2024; Sayyed,
   Riyaz/Q-4313-2016; Sayyed, Riyaz/Q-4313-2016
OI Ganai, Bashir/0000-0003-4178-5919; Sayyed, Riyaz/0000-0002-1553-1213;
   Hassan, Shahnawaz/0000-0002-4527-4211; Zaman,
   Muzafar/0000-0003-3069-9070; Sayyed, Riyaz/0000-0002-1553-1213
FU UGC-MANF [BININ01669533]; University of Helsinki, Helsinki, Finland
FX The authors are indebted to the Former Director Centre of Research for
   Development, University of Kashmir, B.A Ganai for rousing our interest
   in environmental DNA contrivance. The author Shahnawaz Hassan
   acknowledges the financial support from UGC-MANF for Ph.D. research in
   environmental DNA (MANF UGC beneficiary Code: BININ01669533). The
   authors also thank Department of Environmental Science, University of
   Kashmir for providing facilities which together could make the present
   study possible. The authors are also thankful to Mohammad Jalil, Aarif
   Yaseen and Muzafar Zaman for their valuable suggestions for overall
   improvement of this manuscript. Open Access funding provided by
   University of Helsinki, Helsinki, Finland.
CR Abegao J.L.R., 2018, HUMAN OVERPOPULATION
   Afzali SF, 2021, ENVIRON DNA, V3, P22, DOI [10.1002/edn3.111, DOI 10.1002/EDN3.111, 10.1002/edn3.111]
   Rasmussen JA, 2021, ENVIRON DNA, V3, P70, DOI [10.1002/edn3.131, 10.1002/edn3.131, DOI 10.1002/EDN3.131]
   Aitken M.J., 1998, INTRO OPTICAL DATING
   Albano PG, 2021, P ROY SOC B-BIOL SCI, V288, DOI 10.1098/rspb.2020.2469
   Albert CH, 2010, ECOGRAPHY, V33, P1028, DOI 10.1111/j.1600-0587.2010.06421.x
   Alves EQ, 2021, GEOCHIM COSMOCHIM AC, V297, P276, DOI 10.1016/j.gca.2020.11.021
   Apothéloz-Perret-Gentil L, 2017, MOL ECOL RESOUR, V17, P1231, DOI 10.1111/1755-0998.12668
   Arnold LJ, 2011, BOREAS, V40, P417, DOI 10.1111/j.1502-3885.2010.00181.x
   BADA JL, 1970, SCIENCE, V170, P730, DOI 10.1126/science.170.3959.730
   BADA JL, 1972, EARTH PLANET SC LETT, V15, P223, DOI 10.1016/0012-821X(72)90167-7
   Baldwin DS, 2013, MOL ECOL, V22, P1746, DOI 10.1111/mec.12190
   Bang-Andreasen T, 2017, SCI REP-UK, V7, DOI 10.1038/srep43338
   Barberán A, 2015, ECOL LETT, V18, P1397, DOI 10.1111/ele.12536
   Barnes MA, 2016, CONSERV GENET, V17, P1, DOI 10.1007/s10592-015-0775-4
   Barnosky AD, 2011, NATURE, V471, P51, DOI 10.1038/nature09678
   Bennett KD, 2006, HOLOCENE, V16, P1031, DOI 10.1177/0959683606069383
   Berger G.W., 1988, Quaternary Sediments, V227, P13
   Bieber A, 2021, QUAT GEOCHRONOL, V65, DOI 10.1016/j.quageo.2021.101179
   Blaalid R, 2012, MOL ECOL, V21, P1897, DOI 10.1111/j.1365-294X.2011.05214.x
   Boivin‐Delisle D, 2021, ENVIRON DNA, V3, P105, DOI [10.1002/edn3.135, 10.1002/edn3.135, DOI 10.1002/EDN3.135]
   Bongaarts J, 2019, POPUL DEV REV, V45, P680, DOI 10.1111/padr.12283
   Caldeira AT, 2021, COATINGS, V11, DOI 10.3390/coatings11020209
   Calvignac-Spencer S, 2013, MOL ECOL, V22, P915, DOI 10.1111/mec.12183
   Cao Y, 2002, ECOL MONOGR, V72, P41, DOI 10.1890/0012-9615(2002)072[0041:COECTP]2.0.CO;2
   Capo E, 2021, QUATERNARY, V4, DOI 10.3390/quat4010006
   Capo E, 2021, ENVIRON DNA, V3, P343, DOI [10.1002/edn3.115, 10.1002/edn3.115, DOI 10.1002/EDN3.115]
   Castelli MA, 2021, DIVERS DISTRIB, V27, P427, DOI 10.1111/ddi.13203
   Ceballos G, 2017, P NATL ACAD SCI USA, V114, pE6089, DOI 10.1073/pnas.1704949114
   CERLING TE, 1994, ANNU REV EARTH PL SC, V22, P273, DOI 10.1146/annurev.ea.22.050194.001421
   Chariton AA, 2010, FRONT ECOL ENVIRON, V8, P233, DOI 10.1890/090115
   Charreau J, 2021, BASIN RES, V33, P1218, DOI 10.1111/bre.12511
   Chen TR, 2021, SCI TOTAL ENVIRON, V752, DOI 10.1016/j.scitotenv.2020.141866
   Clare EL, 2016, GENOME, V59, P981, DOI 10.1139/gen-2015-0184
   Coissac E, 2012, MOL ECOL, V21, P1834, DOI 10.1111/j.1365-294X.2012.05550.x
   Cordier T, 2021, MOL ECOL, V30, P2937, DOI 10.1111/mec.15472
   Cordier T, 2017, ENVIRON SCI TECHNOL, V51, P9118, DOI 10.1021/acs.est.7b01518
   COX A, 1964, SCIENCE, V144, P1537, DOI 10.1126/science.144.3626.1537
   CREER KM, 1962, J GEOPHYS RES, V67, P3461, DOI 10.1029/JZ067i009p03461
   Creer S, 2016, METHODS ECOL EVOL, V7, P1008, DOI 10.1111/2041-210X.12574
   Cristescu ME, 2014, TRENDS ECOL EVOL, V29, P566, DOI 10.1016/j.tree.2014.08.001
   D'Costa VM, 2011, NATURE, V477, P457, DOI 10.1038/nature10388
   Darling JA, 2011, ENVIRON RES, V111, P978, DOI 10.1016/j.envres.2011.02.001
   David B, 2021, QUATERNARY SCI REV, V253, DOI 10.1016/j.quascirev.2020.106781
   Davy CM, 2015, PLOS ONE, V10, DOI 10.1371/journal.pone.0130965
   de Vargas C, 2015, SCIENCE, V348, DOI 10.1126/science.1261605
   Deagle BE, 2010, CONSERV GENET, V11, P2039, DOI 10.1007/s10592-010-0096-6
   Deiner K, 2017, MOL ECOL, V26, P5872, DOI 10.1111/mec.14350
   Dejean T, 2012, J APPL ECOL, V49, P953, DOI 10.1111/j.1365-2664.2012.02171.x
   Dirzo R, 2014, SCIENCE, V345, P401, DOI 10.1126/science.1251817
   Edwards ME, 2020, QUATERNARY RES, V96, P39, DOI 10.1017/qua.2020.52
   Ellegaard M, 2020, COMMUN BIOL, V3, DOI 10.1038/s42003-020-0899-z
   Epp LS, 2015, QUATERNARY SCI REV, V117, P152, DOI 10.1016/j.quascirev.2015.03.027
   Falardeau J., 2021, P PALEOARC 2021 2 IN
   Fan KK, 2021, ISME J, V15, P550, DOI 10.1038/s41396-020-00796-8
   Ficetola GF, 2008, BIOL LETTERS, V4, P423, DOI 10.1098/rsbl.2008.0118
   FRITTS HC, 1972, SCI AM, V226, P92, DOI 10.1038/scientificamerican0572-92
   Giguet-Covex C, 2014, NAT COMMUN, V5, DOI 10.1038/ncomms4211
   GIOVANNONI SJ, 1990, NATURE, V345, P60, DOI 10.1038/345060a0
   Goldberg CS, 2013, FRESHW SCI, V32, P792, DOI 10.1899/13-046.1
   Goldberg CS, 2011, PLOS ONE, V6, DOI 10.1371/journal.pone.0022746
   Gould BA, 2010, AM J BOT, V97, P1579, DOI 10.3732/ajb.1000058
   Gu WD, 2004, BIOL CONSERV, V116, P195, DOI 10.1016/S0006-3207(03)00190-3
   Guardiola M, 2015, PLOS ONE, V10, DOI 10.1371/journal.pone.0139633
   Guerra CA, 2021, SCIENCE, V371, P239, DOI 10.1126/science.abd7926
   Gugerli F, 2013, MOL ECOL, V22, P3433, DOI 10.1111/mec.12356
   Hebsgaard MB, 2009, ANTIQUITY, V83, P430, DOI 10.1017/S0003598X00098537
   Hiiesalu I, 2012, MOL ECOL, V21, P2004, DOI 10.1111/j.1365-294X.2011.05390.x
   Hong S, 2021, GEOSCI J, V25, P283, DOI 10.1007/s12303-020-0031-x
   Ingels J, 2021, WIRES CLIM CHANGE, V12, DOI 10.1002/wcc.682
   JACOBY GC, 1988, SCIENCE, V241, P196, DOI 10.1126/science.241.4862.196
   Jerde CL, 2013, CAN J FISH AQUAT SCI, V70, P522, DOI 10.1139/cjfas-2012-0478
   Jerde CL, 2011, CONSERV LETT, V4, P150, DOI 10.1111/j.1755-263X.2010.00158.x
   Jeunen GJ, 2019, MOL ECOL RESOUR, V19, P426, DOI 10.1111/1755-0998.12982
   Johnson SS, 2007, P NATL ACAD SCI USA, V104, P14401, DOI 10.1073/pnas.0706787104
   JONES GA, 1989, RADIOCARBON, V31, P105, DOI 10.1017/S0033822200044763
   Jones Nicola, 2020, Nature, DOI [10.1038/d41586-020-01499-y, 10.1038/d41586-020-01499-y]
   Jorgensen T, 2012, MOL ECOL, V21, P1980, DOI 10.1111/j.1365-294X.2011.05278.x
   Jou RM, 2021, QUAT GEOCHRONOL, V61, DOI 10.1016/j.quageo.2020.101133
   Jutzeler M, 2014, GEOCHEM GEOPHY GEOSY, V15, P3572, DOI 10.1002/2014GC005447
   Kartzinel TR, 2015, P NATL ACAD SCI USA, V112, P8019, DOI 10.1073/pnas.1503283112
   Kelly RP, 2014, PLOS ONE, V9, DOI 10.1371/journal.pone.0086175
   Kirkpatrick JB, 2016, GEOLOGY, V44, P615, DOI 10.1130/G37933.1
   Klymus KE, 2017, PLOS ONE, V12, DOI 10.1371/journal.pone.0177643
   Koziol A, 2019, MOL ECOL RESOUR, V19, P366, DOI 10.1111/1755-0998.12971
   Kraaijeveld K, 2015, MOL ECOL RESOUR, V15, P8, DOI 10.1111/1755-0998.12288
   KU TL, 1976, ANNU REV EARTH PL SC, V4, P347, DOI 10.1146/annurev.ea.04.050176.002023
   Kuch M, 2012, METHODS MOL BIOL, V840, P37, DOI 10.1007/978-1-61779-516-9_5
   Lafferty KD, 2018, FRONT MAR SCI, V5, DOI 10.3389/fmars.2018.00355
   Lazagabaster IA, 2021, SCI REP-UK, V11, DOI 10.1038/s41598-021-82996-6
   Leray M, 2015, P NATL ACAD SCI USA, V112, P2076, DOI 10.1073/pnas.1424997112
   Leung, 2021, EVOLUTION FOSSIL REC
   Li FL, 2018, ENVIRON SCI TECHNOL, V52, P11708, DOI 10.1021/acs.est.8b03869
   Liang RX, 2021, MICROBIOME, V9, DOI 10.1186/s40168-021-01057-2
   Lund SP, 1996, J GEOPHYS RES-SOL EA, V101, P8007, DOI 10.1029/95JB00039
   Ma LJ, 2000, MYCOLOGIA, V92, P286, DOI 10.2307/3761562
   MacKenzie D.I., 2017, OCCUPANCY ESTIMATION
   Manel Stephanie, 2012, Methods Mol Biol, V888, P3, DOI 10.1007/978-1-61779-870-2_1
   Maron M, 2021, CONSERV LETT, V14, DOI 10.1111/conl.12816
   Massicotte P, 2021, EARTH SYST SCI DATA, V13, P1561, DOI 10.5194/essd-13-1561-2021
   Mejia M.P., 2021, ENV DNA, V3, P214, DOI [DOI 10.1002/EDN3.161, 10.1002]
   Merklinger FF, 2021, AM J BOT, V108, P184, DOI 10.1002/ajb2.1608
   Morita K, 2019, HYDROBIOLOGIA, V840, P207, DOI 10.1007/s10750-019-3891-1
   Murchie, 2021, THESIS MCMASTER U
   Murchie TJ, 2021, QUATERNARY RES, V99, P305, DOI 10.1017/qua.2020.59
   Murray-Wallace CV, 2021, QUATERNARY SCI REV, V259, DOI 10.1016/j.quascirev.2021.106899
   Nian XM, 2021, MAR GEOL, V432, DOI 10.1016/j.margeo.2020.106401
   Niesenbaum RA, 2019, SUSTAINABILITY-BASEL, V11, DOI 10.3390/su11174676
   NISHIIZUMI K, 1989, J GEOPHYS RES-SOLID, V94, P17907, DOI 10.1029/JB094iB12p17907
   Oka SI, 2021, ENVIRON DNA, V3, P55, DOI [10.1002/edn3.132, DOI 10.1002/EDN3.132, 10.1002/edn3.132]
   Oliva M, 2018, SCI TOTAL ENVIRON, V645, P603, DOI 10.1016/j.scitotenv.2018.07.178
   Oswald JA, 2021, BIOL LETTERS, V17, DOI 10.1098/rsbl.2020.0760
   Paffetti D, 2007, BMC EVOL BIOL, V7, DOI 10.1186/1471-2148-7-S2-S6
   Pansu J, 2015, MOL ECOL, V24, P1485, DOI 10.1111/mec.13136
   Parducci L, 2005, MOL ECOL, V14, P2873, DOI 10.1111/j.1365-294X.2005.02644.x
   Parducci L, 2013, MOL ECOL, V22, P3511, DOI 10.1111/mec.12298
   Pawlowski J, 2020, MOL ECOL, V29, P4258, DOI 10.1111/mec.15643
   Pedersen MW, 2013, QUATERNARY SCI REV, V75, P161, DOI 10.1016/j.quascirev.2013.06.006
   Philippot L, 2009, ENVIRON MICROBIOL, V11, P3096, DOI 10.1111/j.1462-2920.2009.02014.x
   PHILLIPS FM, 1986, SCIENCE, V231, P41, DOI 10.1126/science.231.4733.41
   Piggott MP, 2016, ECOL EVOL, V6, P2739, DOI 10.1002/ece3.2083
   PIMM SL, 1995, SCIENCE, V269, P347, DOI 10.1126/science.269.5222.347
   Poinar HN, 1998, SCIENCE, V281, P402, DOI 10.1126/science.281.5375.402
   Fernández AP, 2021, ENVIRON DNA, V3, P142, DOI [10.1002/edn3.140, DOI 10.1002/EDN3.140, 10.1002/edn3.140, 10.1002/EDN3.140]
   Pompanon F, 2012, MOL ECOL, V21, P1931, DOI 10.1111/j.1365-294X.2011.05403.x
   Prosser JI, 2010, ENVIRON MICROBIOL, V12, P1806, DOI 10.1111/j.1462-2920.2010.02201.x
   Quarta G, 2021, WATER-SUI, V13, DOI 10.3390/w13070986
   Rabinow S, 2021, INT J OSTEOARCHAEOL, V31, P758, DOI 10.1002/oa.2987
   Ram R, 2021, SCI TOTAL ENVIRON, V762, DOI 10.1016/j.scitotenv.2020.144106
   Ramírez GA, 2018, FRONT MICROBIOL, V9, DOI 10.3389/fmicb.2018.02969
   Rampino MR, 2021, HIST BIOL, V33, P716, DOI 10.1080/08912963.2019.1658096
   Rawlence NJ, 2014, J QUATERNARY SCI, V29, P610, DOI 10.1002/jqs.2740
   Rees Helen C., 2017, BMC Research Notes, V10, P327, DOI [10.1186/s13104-017-2657-y, 10.1186/s13104-017-2657-y]
   Richards Graham., 2019, Human Evolution: An Introduction for the Behavioural Sciences
   Robinson E, 2021, PHILOS T R SOC B, V376, DOI 10.1098/rstb.2019.0718
   Roussel JM, 2015, J APPL ECOL, V52, P823, DOI 10.1111/1365-2664.12428
   Rudaya N, 2021, HOLOCENE, V31, P1443, DOI 10.1177/09596836211019093
   Rummy P, 2021, SCI REP-UK, V11, DOI 10.1038/s41598-021-87090-5
   Ruppert KM, 2019, GLOB ECOL CONSERV, V17, DOI 10.1016/j.gecco.2019.e00547
   Sansom BJ, 2017, ENVIRON SCI TECHNOL, V51, P14244, DOI 10.1021/acs.est.7b05199
   Sarna-Wojcicki A.M., 1991, QUATERNARY NONGLACIA, VK-2, P117
   Sawyer S, 2012, PLOS ONE, V7, DOI 10.1371/journal.pone.0034131
   Schlütz F, 2009, QUATERNARY SCI REV, V28, P1449, DOI 10.1016/j.quascirev.2009.01.009
   Schnell IB, 2012, CURR BIOL, V22, pR262, DOI 10.1016/j.cub.2012.02.058
   Scott R, 2018, EVOL APPL, V11, P891, DOI 10.1111/eva.12604
   Seersholm FV, 2018, P NATL ACAD SCI USA, V115, P7771, DOI 10.1073/pnas.1803573115
   Shao KL, 2021, FRONT EARTH SC-SWITZ, V9, DOI 10.3389/feart.2021.635640
   Shendure J, 2008, NAT BIOTECHNOL, V26, P1135, DOI 10.1038/nbt1486
   Shi T, 1997, MICROB ECOL, V33, P169, DOI 10.1007/s002489900019
   Shu L, 2020, GENES-BASEL, V11, DOI 10.3390/genes11030296
   Smith KP, 2021, J ARCHAEOL SCI, V126, DOI 10.1016/j.jas.2020.105316
   Sogin ML, 2006, P NATL ACAD SCI USA, V103, P12115, DOI 10.1073/pnas.0605127103
   Sonstebo JH, 2010, MOL ECOL RESOUR, V10, P1009, DOI 10.1111/j.1755-0998.2010.02855.x
   Spear MJ, 2021, ENVIRON DNA, V3, P83, DOI [10.1002/edn3.94, 10.1002/edn3.94, DOI 10.1002/EDN3.94]
   STUIVER M, 1970, NATURE, V228, P454, DOI 10.1038/228454a0
   Suyama Y, 2008, HOLOCENE, V18, P1003, DOI 10.1177/0959683608093540
   Suyama Y, 1996, GENES GENET SYST, V71, P145, DOI 10.1266/ggs.71.145
   Székely D, 2021, ENVIRON DNA, V3, P248, DOI [10.1002/edn3.176, 10.1002/edn3.176, DOI 10.1002/EDN3.176]
   Taberlet P, 2018, ENVIRONMENTAL DNA: FOR BIODIVERSITY RESEARCH AND MONITORING, P1, DOI 10.1093/oso/9780198767220.003.0001
   Taberlet P, 2012, MOL ECOL, V21, P2045, DOI 10.1111/j.1365-294X.2012.05470.x
   Takahara T, 2013, PLOS ONE, V8, DOI 10.1371/journal.pone.0056584
   Tedersoo L, 2014, SCIENCE, V346, P1078, DOI 10.1126/science.1256688
   Thalinger B, 2021, ENVIRON DNA, V3, P305, DOI [10.1002/edn3.171, 10.1002/edn3.171, DOI 10.1002/EDN3.171]
   Thomsen PF, 2016, PLOS ONE, V11, DOI 10.1371/journal.pone.0165252
   Thomsen PF, 2012, PLOS ONE, V7, DOI 10.1371/journal.pone.0041732
   Thomsen PF, 2009, PLOS ONE, V4, DOI 10.1371/journal.pone.0005048
   Tian YM, 2021, EARTH PLANET SC LETT, V565, DOI 10.1016/j.epsl.2021.116929
   Tournayre O, 2021, ENVIRON DNA, V3, P277, DOI [10.1002/edn3.167, 10.1002/edn3.167, DOI 10.1002/EDN3.167]
   Tringe SG, 2005, SCIENCE, V308, P554, DOI 10.1126/science.1107851
   Tsuji S, 2021, ENVIRON DNA, V3, P190, DOI [10.1002/edn3.153, DOI 10.1002/EDN3.153, 10.1002/edn3.153]
   Tsuji S, 2019, ENVIRON DNA, V1, P99, DOI [10.1002/edn3.21, 10.1002/edn3.21, DOI 10.1002/EDN3.21]
   Ushio M, 2018, SCI REP-UK, V8, DOI [10.1101/199208, 10.1038/s41598-018-22817-5]
   Valentini A, 2016, MOL ECOL, V25, P929, DOI 10.1111/mec.13428
   van Geel B, 2008, QUATERNARY RES, V69, P361, DOI 10.1016/j.yqres.2008.02.004
   Varotto C, 2021, SCI REP-UK, V11, DOI 10.1038/s41598-020-79738-5
   Vie J.C., 2009, WILDLIFE CHANGING WO, DOI DOI 10.2305/IUCN.CH.2009.17.EN
   Vieira C, 2021, BIODIVERS CONSERV, V30, P1501, DOI 10.1007/s10531-021-02156-0
   Vishnivetskaya TA, 2006, ASTROBIOLOGY, V6, P400, DOI 10.1089/ast.2006.6.400
   Wehmiller J.F., 1988, Dating Quaternary Sediments, P69, DOI [10.1130/SPE227-p69, DOI 10.1130/SPE227-P69]
   Westgate J. A., 1981, Tephra Studies. Proceedings of the NATO Advanced Study Institute. Tephra Studies as a Tool in Quaternary Research, P73
   Willerslev E, 2004, TRENDS ECOL EVOL, V19, P141, DOI 10.1016/j.tree.2003.11.010
   Willerslev E, 2003, SCIENCE, V300, P791, DOI 10.1126/science.1084114
   Willerslev E, 2007, SCIENCE, V317, P111, DOI 10.1126/science.1141758
   Willerslev E, 2014, NATURE, V506, P47, DOI 10.1038/nature12921
   Wilmshurst JM, 2014, CONSERV BIOL, V28, P202, DOI 10.1111/cobi.12150
   Witt KE, 2021, SCI REP-UK, V11, DOI 10.1038/s41598-021-82362-6
   Wood JR, 2013, P NATL ACAD SCI USA, V110, P16910, DOI 10.1073/pnas.1307700110
   Wood JR, 2012, PLOS ONE, V7, DOI 10.1371/journal.pone.0040025
   Wood JR, 2008, QUATERNARY SCI REV, V27, P2593, DOI 10.1016/j.quascirev.2008.09.019
   Xu ZH, 2011, J PLANKTON RES, V33, P917, DOI 10.1093/plankt/fbq165
   YAMAGUCHI DK, 1995, GEOL SOC AM BULL, V107, P1077, DOI 10.1130/0016-7606(1995)107<1077:TRDOPV>2.3.CO;2
   Yans J, 2021, MINERALS-BASEL, V11, DOI 10.3390/min11030260
   Yoccoz NG, 2012, MOL ECOL, V21, P3647, DOI 10.1111/j.1365-294X.2012.05545.x
   Zhang HX, 2021, SCI TOTAL ENVIRON, V753, DOI 10.1016/j.scitotenv.2020.141985
   Zhang S, 2020, METHODS ECOL EVOL, V11, P1609, DOI 10.1111/2041-210X.13485
NR 195
TC 10
Z9 15
U1 7
U2 80
PU MDPI
PI BASEL
PA ST ALBAN-ANLAGE 66, CH-4052 BASEL, SWITZERLAND
EI 1660-4601
J9 INT J ENV RES PUB HE
JI Int. J. Environ. Res. Public Health
PD AUG
PY 2022
VL 19
IS 15
AR 9445
DI 10.3390/ijerph19159445
PG 25
WC Environmental Sciences; Public, Environmental & Occupational Health
WE Science Citation Index Expanded (SCI-EXPANDED); Social Science Citation Index (SSCI)
SC Environmental Sciences & Ecology; Public, Environmental & Occupational
   Health
GA 3R4IV
UT WOS:000838879500001
PM 35954801
OA Green Submitted, gold
DA 2025-12-19
ER

PT J
AU Mauro, M
   Lo Valvo, M
   Vazzana, M
   Radovic, S
   Vizzini, A
   Badalamenti, R
   Hornsby, LB
   Arizza, V
AF Mauro, Manuela
   Lo Valvo, Mario
   Vazzana, Mirella
   Radovic, Slobodanka
   Vizzini, Aiti
   Badalamenti, Rosario
   Hornsby, Lucie Branwen
   Arizza, Vincenzo
TI Environmental DNA: The First Snapshot of the Vertebrate Biodiversity in
   Three Sicilian Lakes
SO ANIMALS
LA English
DT Article
DE eDNA; terrestrial vertebrates; freshwater vertebrates; freshwater
   environment; monitoring
ID EXTRACELLULAR DNA; WATER; PERSISTENCE; BACTEROIDES; IMPACT; SOIL;
   DEGRADATION; POLLUTION; RICHNESS; PATTERNS
AB Simple Summary Freshwater ecosystems are important for global diversity and are subject to anthropogenic impacts. Knowing the biodiversity of these sites is important, and a revolutionary method to survey this is currently the use of environmental DNA (eDNA) released by organisms into the environment. In this study, eDNA evaluation was used to analyze water samples obtained from Lake Poma, Piana degli Albanesi Lake and Lake Scanzano. The results showed that by using eDNA, it was possible to provide the first snapshot of vertebrate biodiversity in these three lakes. Moreover, the results also showed that eDNA could be a useful tool to evaluate the ecology of the environment.Abstract Freshwater ecosystems play a key role in global diversity and are subject to a series of anthropic impacts, often leading to biodiversity loss. The organisms inhabiting these sites continuously release DNA into the environment through cells, excrement, gametes and/or decomposing matter; thus, evaluation of this eDNA could revolutionize the monitoring of biodiversity. In this study, environmental DNA metabarcoding was used for the first time in three Sicilian lakes: Lake Poma, Piana degli Albanesi Lake and Lake Scanzano. Results obtained provide the first snapshot of vertebrate biodiversity in these three lakes, where little is known, to provide valuable information useful for creating a baseline of knowledge regarding the biodiversity in these three lakes. Another important result was the detection of marine species, most likely due to some kind of anthropogenic contamination. Environmental DNA is a useful tool to evaluate both biodiversity and the ecological status of the environment; it has the potential to complement traditional methods, and the use of both approaches may offer a more comprehensive understanding of the ecosystem.
C1 [Mauro, Manuela; Lo Valvo, Mario; Vazzana, Mirella; Vizzini, Aiti; Badalamenti, Rosario; Hornsby, Lucie Branwen; Arizza, Vincenzo] Univ Palermo, Dipartimento Sci & Tecnol Biol Chim & Farmaceut ST, Via Archirafi,18, I-90123 Palermo, Italy.
   [Radovic, Slobodanka] IGA Technol Serv Srl, Via Linussio,51, I-33100 Udine, Italy.
C3 University of Palermo
RP Mauro, M; Vazzana, M (corresponding author), Univ Palermo, Dipartimento Sci & Tecnol Biol Chim & Farmaceut ST, Via Archirafi,18, I-90123 Palermo, Italy.
EM manuela.mauro01@unipa.it; mario.lovalvo@unipa.it;
   mirella.vazzana@unipa.it; radovic@igatechnology.com;
   aiti.vizzini@unipa.it; osario.badalamenti@unipa.it;
   uciebranwen.hornsby@unipa.it; vincenzo.arizza@unipa.it
RI ; Arizza, Vincenzo/I-3477-2012; Valvo, Mario/J-6812-2012
OI MAURO, MANUELA/0000-0003-1363-1381; Badalamenti,
   Rosario/0000-0002-7694-6500; Lo Valvo, Mario/0000-0003-2159-5245;
   Vazzana, Mirella/0000-0001-6437-9409; Arizza,
   Vincenzo/0000-0002-8772-7143; VIZZINI, Aiti/0000-0002-0786-7294; 
FU European Union-FESR o FSE, PON Ricerca e Innovazione [1062/202];
   Interreg Italia-Malta, Bythos Extend Project
FX This research was funded thanks to co-financing by the European
   Union-FESR o FSE, PONRicerca e Innovazione 2014-2020-DM 1062/202.
   Moreover, this research was funded also thanks to co-financing by the
   Interreg Italia-Malta, Bythos Extend Project.
CR Aalipour M, 2022, FORESTS, V13, DOI 10.3390/f13020222
   Altermatt F, 2020, OIKOS, V129, P607, DOI 10.1111/oik.06806
   Anderson-Carpenter LL, 2011, BMC EVOL BIOL, V11, DOI 10.1186/1471-2148-11-30
   Bagley M, 2019, ECOL INDIC, V104, P378, DOI 10.1016/j.ecolind.2019.04.088
   Barnes MA, 2014, ENVIRON SCI TECHNOL, V48, P1819, DOI 10.1021/es404734p
   Belletti B, 2020, NATURE, V588, P436, DOI 10.1038/s41586-020-3005-2
   Bernhard AE, 2021, ISME COMMUN, V1, DOI 10.1038/s43705-021-00081-5
   Best J, 2019, NAT GEOSCI, V12, P7, DOI 10.1038/s41561-018-0262-x
   Borin Sara, 2008, Saline Syst, V4, P10, DOI 10.1186/1746-1448-4-10
   Bylemans J, 2018, ENVIRON SCI TECHNOL, V52, P6408, DOI 10.1021/acs.est.8b01071
   Calvo S., 1993, Nat. Sicil, V17, P3
   Caporaso JG, 2010, NAT METHODS, V7, P335, DOI 10.1038/nmeth.f.303
   Cardinale BJ, 2012, NATURE, V486, P59, DOI 10.1038/nature11148
   Chen JR, 2019, MICROBIOME, V7, DOI 10.1186/s40168-019-0714-6
   Corinaldesi C, 2008, MOL ECOL, V17, P3939, DOI 10.1111/j.1365-294X.2008.03880.x
   Deiner K, 2016, NAT COMMUN, V7, P1, DOI 10.1038/ncomms12544
   Del Fabbro C, 2013, PLOS ONE, V8, DOI 10.1371/journal.pone.0085024
   Díaz S, 2019, SCIENCE, V366, P1327, DOI 10.1126/science.aax3100
   Dick LK, 2010, APPL ENVIRON MICROB, V76, P3255, DOI 10.1128/AEM.02636-09
   Dodds WK, 2013, ENVIRON SCI TECHNOL, V47, P9061, DOI 10.1021/es4021052
   Faraone F.P., 2010, P 8 CONGRESSO NAZION, P247
   Faraone FP, 2008, AMPHIBIA-REPTILIA, V29, P405, DOI 10.1163/156853808785112075
   Ficetola GF, 2008, BIOL LETTERS, V4, P423, DOI 10.1098/rsbl.2008.0118
   Foote AD, 2012, PLOS ONE, V7, DOI 10.1371/journal.pone.0041781
   Fouhy F, 2016, BMC MICROBIOL, V16, DOI 10.1186/s12866-016-0738-z
   Fu XH, 2012, J ENVIRON SCI HEAL A, V47, P1975, DOI 10.1080/10934529.2012.695260
   Giacalone G., 2006, P 6 CONGRESSO NAZION, P87
   Goldberg CS, 2016, METHODS ECOL EVOL, V7, P1299, DOI 10.1111/2041-210X.12595
   Goldberg CS, 2011, PLOS ONE, V6, DOI 10.1371/journal.pone.0022746
   Golden NH, 2003, REV ENVIRON CONTAM T, V176, P67
   Gounand I, 2018, NAT COMMUN, V9, DOI 10.1038/s41467-018-07238-2
   Green HC, 2011, ENVIRON MICROBIOL, V13, P3235, DOI 10.1111/j.1462-2920.2011.02549.x
   Grill G, 2019, NATURE, V569, P215, DOI 10.1038/s41586-019-1111-9
   Gweon HS, 2021, ENVIRON MICROBIOL, V23, DOI 10.1111/1462-2920.15337
   Häder DP, 2020, SCI TOTAL ENVIRON, V713, DOI 10.1016/j.scitotenv.2020.136586
   Haile J, 2009, P NATL ACAD SCI USA, V106, P22352, DOI 10.1073/pnas.0912510106
   Hajibabaei M, 2006, MOL ECOL NOTES, V6, P959, DOI 10.1111/j.1471-8286.2006.01470.x
   Hebert PDN, 2005, SYST BIOL, V54, P852, DOI 10.1080/10635150500354886
   Hiiesalu I, 2012, MOL ECOL, V21, P2004, DOI 10.1111/j.1365-294X.2011.05390.x
   Hofreiter M, 2001, NAT REV GENET, V2, P353, DOI 10.1038/35072071
   Jerde CL, 2011, CONSERV LETT, V4, P150, DOI 10.1111/j.1755-263X.2010.00158.x
   Ji FF, 2022, SCI TOTAL ENVIRON, V806, DOI 10.1016/j.scitotenv.2021.150587
   KARR JR, 1987, ENVIRON MANAGE, V11, P249, DOI 10.1007/BF01867203
   Kreader CA, 1998, APPL ENVIRON MICROB, V64, P4103
   Kress WJ, 2015, TRENDS ECOL EVOL, V30, P25, DOI 10.1016/j.tree.2014.10.008
   Levy-Booth DJ, 2007, SOIL BIOL BIOCHEM, V39, P2977, DOI 10.1016/j.soilbio.2007.06.020
   Li FL, 2020, GLOBAL CHANGE BIOL, V26, P6867, DOI 10.1111/gcb.15357
   Li XT, 2021, SCI TOTAL ENVIRON, V789, DOI 10.1016/j.scitotenv.2021.147938
   Li Y, 2022, SCI TOTAL ENVIRON, V821, DOI 10.1016/j.scitotenv.2022.153434
   Lillo Francesco, 2005, Herpetozoa, V18, P63
   Little CJ, 2018, LANDSCAPE ECOL, V33, P1519, DOI 10.1007/s10980-018-0678-0
   Liu T, 2018, MICROBIOME, V6, DOI 10.1186/s40168-017-0388-x
   Lo Valvo M., 2017, Monografie Naturalistiche, V5
   Lo Valvo M., 1993, Naturalista Sicil., V17, P1
   Magoc T, 2011, BIOINFORMATICS, V27, P2957, DOI 10.1093/bioinformatics/btr507
   Marks JC, 2019, ANNU REV ECOL EVOL S, V50, P547, DOI 10.1146/annurev-ecolsys-110218-024755
   Martin M., 2011, EMBnet.journal, V17, P10, DOI [DOI 10.14806/EJ.17.1.200, 10.14806/ej.17.1.200, 10.14806/EJ.17.1.200]
   McCann KS, 2021, ECOL LETT, V24, P398, DOI 10.1111/ele.13644
   Nielsen Kaare M., 2007, Environmental Biosafety Research, V6, P37, DOI 10.1051/ebr:2007031
   Nielsen TF, 2019, ECOL LETT, V22, P1650, DOI 10.1111/ele.13361
   Ogden LE, 2022, BIOSCIENCE, V72, P5, DOI 10.1093/biosci/biab120
   Okabe S, 2007, APPL MICROBIOL BIOT, V76, P935, DOI 10.1007/s00253-007-1048-z
   Pataron E.R.O., 2023, Ann. For. Res, V66, P2936
   Pietramellara G, 2009, BIOL FERT SOILS, V45, P219, DOI 10.1007/s00374-008-0345-8
   Pietramellara G, 2006, RIV BIOL-BIOL FORUM, V99, P37
   Pilliod DS, 2013, CAN J FISH AQUAT SCI, V70, P1123, DOI 10.1139/cjfas-2013-0047
   F AP, 2021, ENVIRON DNA, V3, P1113, DOI [10.1002/edn3.232, 10.1002/edn3.232, DOI 10.1002/EDN3.232]
   Porter T.M., 2021, Zenodo
   Poté J, 2009, ECOTOX ENVIRON SAFE, V72, P1378, DOI 10.1016/j.ecoenv.2009.04.010
   Ravanat JL, 2001, J PHOTOCH PHOTOBIO B, V63, P88, DOI 10.1016/S1011-1344(01)00206-8
   Reid AJ, 2019, BIOL REV, V94, P849, DOI 10.1111/brv.12480
   Riaz T, 2011, NUCLEIC ACIDS RES, V39, DOI 10.1093/nar/gkr732
   Rodriguez-Ezpeleta N, 2021, MOL ECOL, V30, P4601, DOI 10.1111/mec.15942
   Rognes T, 2016, PEERJ, V4, DOI 10.7717/peerj.2584
   Rohland N, 2007, NAT PROTOC, V2, P1756, DOI 10.1038/nprot.2007.247
   Sato Y, 2018, MOL BIOL EVOL, V35, P1553, DOI 10.1093/molbev/msy074
   Shao XJ, 2019, SCI TOTAL ENVIRON, V689, P21, DOI 10.1016/j.scitotenv.2019.06.340
   Shu W, 2022, SCI TOTAL ENVIRON, V811, DOI 10.1016/j.scitotenv.2021.151350
   Singh A, 2006, CRIT REV BIOTECHNOL, V26, P1, DOI 10.1080/07388550500508644
   Siuda W, 2000, AQUAT MICROB ECOL, V21, P195, DOI 10.3354/ame021195
   So KYK, 2020, ECOSPHERE, V11, DOI 10.1002/ecs2.3193
   Specchia V., 2021, ARPHA C ABSTRACTS
   Stat M, 2019, CONSERV BIOL, V33, P196, DOI 10.1111/cobi.13183
   Stets EG, 2020, ENVIRON SCI TECHNOL, V54, P4336, DOI 10.1021/acs.est.9b05344
   Taberlet P, 2018, ENVIRONMENTAL DNA: FOR BIODIVERSITY RESEARCH AND MONITORING, P1, DOI 10.1093/oso/9780198767220.001.0001
   Taberlet P, 2012, MOL ECOL, V21, P1789, DOI 10.1111/j.1365-294X.2012.05542.x
   Thomsen PF, 2012, PLOS ONE, V7, DOI 10.1371/journal.pone.0041732
   Thomsen PF, 2012, MOL ECOL, V21, P2565, DOI 10.1111/j.1365-294X.2011.05418.x
   Tickner D, 2020, BIOSCIENCE, V70, P330, DOI 10.1093/biosci/biaa002
   Tonkin JD, 2018, FRESHWATER BIOL, V63, P141, DOI 10.1111/fwb.13037
   Tullo E, 2019, SCI TOTAL ENVIRON, V650, P2751, DOI 10.1016/j.scitotenv.2018.10.018
   Tzafesta E, 2022, BIOLOGY-BASEL, V11, DOI 10.3390/biology11091277
   van der Heyde M, 2020, MOL ECOL RESOUR, V20, DOI 10.1111/1755-0998.13148
   Vari A., 2008, Atlante della Biodiversita della Sicilia: Vertebrati Terrestri, VVolume 6
   Vivien R, 2015, PLOS ONE, V10, DOI 10.1371/journal.pone.0125485
   Wang Q, 2007, APPL ENVIRON MICROB, V73, P5261, DOI 10.1128/AEM.00062-07
   Wang SP, 2021, SCI TOTAL ENVIRON, V755, DOI 10.1016/j.scitotenv.2020.142622
   Weigand H, 2019, SCI TOTAL ENVIRON, V678, P499, DOI 10.1016/j.scitotenv.2019.04.247
   Wen YR, 2017, SCI REP-UK, V7, DOI 10.1038/srep43289
   Wilkinson CL, 2018, BIOL CONSERV, V222, P164, DOI 10.1016/j.biocon.2018.04.004
   Xia ZQ, 2018, BIOL INVASIONS, V20, P437, DOI 10.1007/s10530-017-1545-7
   Xie RL, 2021, ENVIRON RES, V201, DOI 10.1016/j.envres.2021.111602
   Yang JH, 2017, SCI REP-UK, V7, DOI 10.1038/s41598-017-01808-y
   Zhang S, 2022, SCI ADV, V8, DOI 10.1126/sciadv.abk0097
   Zhang S, 2020, METHODS ECOL EVOL, V11, P1609, DOI 10.1111/2041-210X.13485
NR 105
TC 3
Z9 3
U1 9
U2 18
PU MDPI
PI BASEL
PA ST ALBAN-ANLAGE 66, CH-4052 BASEL, SWITZERLAND
SN 2076-2615
J9 ANIMALS-BASEL
JI Animals
PD DEC
PY 2023
VL 13
IS 23
AR 3687
DI 10.3390/ani13233687
PG 19
WC Agriculture, Dairy & Animal Science; Veterinary Sciences; Zoology
WE Science Citation Index Expanded (SCI-EXPANDED)
SC Agriculture; Veterinary Sciences; Zoology
GA AC2C6
UT WOS:001116186200001
PM 38067038
OA Green Submitted, gold
DA 2025-12-19
ER

PT J
AU Hong, M
   Duan, XW
   Chen, YM
   Wang, JJ
   Zhou, XJ
   Wang, GX
   Zhang, JJ
   Liu, SK
   Shi, WJ
   Luo, ZH
   Zheng, XQ
AF Hong, Miao
   Duan, Xiaowei
   Chen, Yimeng
   Wang, Jianjia
   Zhou, Xijie
   Wang, Guoxian
   Zhang, Jingjing
   Liu, Senkai
   Shi, Wenjie
   Luo, Zhaohe
   Zheng, Xinqing
TI Multi-marker eDNA metabarcoding reveals more abundant coral biodiversity
   in a subtropical coastal reef ecosystem
SO MARINE ENVIRONMENTAL RESEARCH
LA English
DT Article
DE Environmental DNA (eDNA); Multi-marker metabarcoding; Scleractinian
   corals; Coral reef biodiversity; ITS2 and 12S; Biodiversity monitoring
ID ENVIRONMENTAL DNA
AB Environmental DNA (eDNA) metabarcoding has emerged as a powerful tool for monitoring biodiversity, particularly for taxa that are difficult to survey visually. Our study applied a multi-marker environmental DNA (eDNA) metabarcoding approach targeting the nuclear (ITS2) and mitochondrial (12S) genes to assess scleractinian coral diversity in the coastal waters of eastern Shenzhen, China. Compared to traditional diver-based surveys, the eDNA method detected more genera (42 versus 23) and species (77 versus 63), with 55 % of the genera detected by eDNA overlapping with those recorded during visual surveys, thus demonstrating the reliability and advantages of the eDNA approach. Spatial analyses identified offshore biodiversity as "hot-spots" with higher coral diversity and minimal anthropogenic disturbance, whereas urbanized nearshore areas formed "cold spots". Seasonal sampling revealed the highest detection rates in autumn, likely reflecting environmental conditions that enhance eDNA persistence. Water temperature, salinity, and nutrient concentrations strongly influence coral eDNA abundance and shape detection patterns. Although methodological challenges such as incomplete reference databases and primer biases remain, our findings demonstrate that multi-marker eDNA metabarcoding provides a sensitive, scalable, and complementary tool for coral biodiversity monitoring. Expanding reference databases and refining assay methods will enhance the accuracy and conservation relevance of eDNA-based assessments, particularly in managing coral ecosystems in rapidly urbanizing coastal regions.
C1 [Hong, Miao; Chen, Yimeng] Nanjing Univ Informat Sci & Technol, Sch Marine Sci, Nanjing 210044, Peoples R China.
   [Hong, Miao; Chen, Yimeng; Wang, Jianjia; Zhou, Xijie; Wang, Guoxian; Zhang, Jingjing; Liu, Senkai; Shi, Wenjie; Luo, Zhaohe; Zheng, Xinqing] Minist Nat Resources, Inst Oceanog 3, Key Lab Marine Ecol Conservat & Restorat, Xiamen 351005, Peoples R China.
   [Duan, Xiaowei] Tsinghua Shenzhen Int Grad Sch, Shenzhen 518071, Peoples R China.
   [Luo, Zhaohe] Xiamen Univ Technol, Sch Environm Sci & Engn, Xiamen 361024, Peoples R China.
   [Wang, Jianjia; Zheng, Xinqing] Minist Nat Resources, Observat & Res Stn Isl & Coastal Ecosyst Western T, Xiamen 361005, Peoples R China.
   [Zheng, Xinqing] Guangdong Ocean Univ, Shenzhen Inst, Shenzhen 518116, Peoples R China.
C3 Nanjing University of Information Science & Technology; Ministry of
   Natural Resources of the People's Republic of China; Third Institute of
   Oceanography, Ministry of Natural Resources; Tsinghua Shenzhen
   International Graduate School; Xiamen University of Technology; Ministry
   of Natural Resources of the People's Republic of China; Guangdong Ocean
   University
RP Luo, ZH; Zheng, XQ (corresponding author), Minist Nat Resources, Inst Oceanog 3, Key Lab Marine Ecol Conservat & Restorat, Xiamen 351005, Peoples R China.; Luo, ZH (corresponding author), Xiamen Univ Technol, Sch Environm Sci & Engn, Xiamen 361024, Peoples R China.
EM luozhaohe@xmut.edu.cn; zhengxingqing@tio.org.cn
RI shi, wenjie/KUD-7050-2024; Luo, Zhaohe/ITT-7163-2023; zhou,
   xijie/JRZ-0136-2023
FU National Key Research and Development Program of China [2022-20];
   Scientific Research Foundation of the Third Institute of Oceanography,
   Ministry of Natural Resources of China [2025044, 2019017]; Sustainable
   Development Project of Shenzhen [KCXFZ20211020165547011]; National
   Natu-ral Science Foundation of China [42376110]; Fujian Provincial
   Natural Science Funds for Distinguished Young Scholar [2023J06043]
FX This work was financially supported by the National Key Research and
   Development Program of China (2022-20) , the Scientific Research
   Foundation of the Third Institute of Oceanography, Ministry of Natural
   Resources of China (2025044, 2019017) , the Sustainable Development
   Project of Shenzhen (KCXFZ20211020165547011) , the National Natu-ral
   Science Foundation of China (42376110) , and the Fujian Provincial
   Natural Science Funds for Distinguished Young Scholar (2023J06043) .
CR Afgan E, 2018, NUCLEIC ACIDS RES, V46, pW537, DOI 10.1093/nar/gky379
   Alberdi A, 2018, METHODS ECOL EVOL, V9, P134, DOI 10.1111/2041-210X.12849
   Alexander JB, 2020, CORAL REEFS, V39, P159, DOI 10.1007/s00338-019-01875-9
   Allan EA, 2021, ENVIRON DNA, V3, P492, DOI [10.1002/edn3.141, 10.1002/edn3.141, DOI 10.1002/EDN3.141]
   Brown Eric, 2004, Pacific Science, V58, P145, DOI 10.1353/psc.2004.0013
   Bylemans J, 2018, ENVIRON SCI TECHNOL, V52, P6408, DOI 10.1021/acs.est.8b01071
   Chen N.-G., 2005, Illustrated guide to scleractinian corals of Hong Kong
   Chunbin J.I.A., 2020, yyyj, V42, P590, DOI [10.14012/j.cnki.fjsc.2020.06.006, DOI 10.14012/J.CNKI.FJSC.2020.06.006]
   Dai C.F, 2020, Scleractinia Fauna., V1
   Deiner K, 2017, MOL ECOL, V26, P5872, DOI 10.1111/mec.14350
   Deiner K, 2015, BIOL CONSERV, V183, P53, DOI 10.1016/j.biocon.2014.11.018
   Dugal L, 2022, ENVIRON DNA, V4, P63, DOI 10.1002/edn3.199
   Edgar RC, 2010, BIOINFORMATICS, V26, P2460, DOI 10.1093/bioinformatics/btq461
   Fisher R, 2015, CURR BIOL, V25, P500, DOI 10.1016/j.cub.2014.12.022
   Gösser F, 2023, ENVIRON DNA, V5, P297, DOI 10.1002/edn3.378
   Harborne AR, 2017, ANNU REV MAR SCI, V9, P445, DOI 10.1146/annurev-marine-010816-060551
   Hill J., 2004, Methods for Ecological Monitoring of Coral Reefs
   Holman LE, 2022, ENVIRON DNA, V4, P108, DOI 10.1002/edn3.201
   Huang Lintao, 2020, Biodiversity Science, V28, P515, DOI [10.17520/biods.2019384, 10.17520/biods.2019384]
   Jia C., 2015, Atlas of Corals in Shenzhen
   McCartin LJ, 2022, ENVIRON SCI TECHNOL, V56, P8629, DOI 10.1021/acs.est.2c01672
   Moberg F, 1999, ECOL ECON, V29, P215, DOI 10.1016/S0921-8009(99)00009-9
   Mumby PJ, 1997, MAR BIOL, V130, P193, DOI 10.1007/s002270050238
   Nichols PK, 2019, ENVIRON DNA, V1, P40, DOI [10.1002/edn3.8, DOI 10.1002/EDN3.8, 10.1002/edn3.8]
   Nishitsuji K, 2023, P ROY SOC B-BIOL SCI, V290, DOI 10.1098/rspb.2023.0026
   PAUL JH, 1989, APPL ENVIRON MICROB, V55, P1823, DOI 10.1128/AEM.55.7.1823-1828.1989
   Pearman JK, 2016, MAR ENVIRON RES, V118, P20, DOI 10.1016/j.marenvres.2016.04.011
   Pendleton L, 2012, PLOS ONE, V7, DOI 10.1371/journal.pone.0043542
   Qin YK, 2024, MAR POLLUT BULL, V209, DOI 10.1016/j.marpolbul.2024.117116
   Rees HC, 2014, J APPL ECOL, V51, P1450, DOI 10.1111/1365-2664.12306
   Richards ZT, 2013, CORAL REEFS, V32, P287, DOI 10.1007/s00338-012-0963-3
   Rognes T, 2016, PEERJ, V4, DOI 10.7717/peerj.2584
   Shearer TL, 2008, MOL ECOL RESOUR, V8, P247, DOI 10.1111/j.1471-8286.2007.01996.x
   Shearer TL, 2002, MOL ECOL, V11, P2475, DOI 10.1046/j.1365-294X.2002.01652.x
   Shinzato C, 2021, FRONT MAR SCI, V8, DOI 10.3389/fmars.2021.758207
   Shinzato C, 2018, FRONT MAR SCI, V5, DOI 10.3389/fmars.2018.00028
   Shoham E, 2017, CORAL REEFS, V36, P71, DOI 10.1007/s00338-016-1528-7
   State Environmental Protection Administration of China, 2007, (GB17378.3-2007
   State Oceanic Administration of China, 2007, Specification for Oceanographic Survey (GB/T 12763-2007
   State Oceanic Administration of China, 2007, GB/T 12763.2-2007)
   Veron J, 2015, FRONT MAR SCI, V2, DOI 10.3389/fmars.2014.00081
   Voolstra CR, 2023, EMBO REP, V24, DOI 10.15252/embr.202356826
   West KM, 2022, ENVIRON DNA, V4, P34, DOI 10.1002/edn3.184
   Yang B, 2024, REG STUD MAR SCI, V69, DOI 10.1016/j.rsma.2023.103289
   Zhao Y, 2022, MAR POLLUT BULL, V180, DOI 10.1016/j.marpolbul.2022.113821
NR 45
TC 0
Z9 0
U1 6
U2 6
PU ELSEVIER SCI LTD
PI London
PA 125 London Wall, London, ENGLAND
SN 0141-1136
EI 1879-0291
J9 MAR ENVIRON RES
JI Mar. Environ. Res.
PD JAN
PY 2026
VL 213
AR 107661
DI 10.1016/j.marenvres.2025.107661
EA NOV 2025
PG 10
WC Environmental Sciences; Marine & Freshwater Biology; Toxicology
WE Science Citation Index Expanded (SCI-EXPANDED)
SC Environmental Sciences & Ecology; Marine & Freshwater Biology;
   Toxicology
GA 9UW3W
UT WOS:001615586300004
PM 41192388
DA 2025-12-19
ER

PT J
AU Thomsen, PF
   Willerslev, E
AF Thomsen, Philip Francis
   Willerslev, Eske
TI Environmental DNA - An emerging tool in conservation for monitoring past
   and present biodiversity
SO BIOLOGICAL CONSERVATION
LA English
DT Article
DE Environmental DNA; eDNA; DNA metabarcoding; Conservation; Biodiversity;
   Monitoring; Extinction
ID EXTRACELLULAR DNA; ANCIENT DNA; LAKE-SEDIMENTS; DEEP-SEA; MICROBIAL
   DIVERSITY; FUNGAL COMMUNITIES; ARCTIC VEGETATION; SPECIES DETECTION;
   EDNA; PCR
AB The continuous decline in Earth's biodiversity represents a major crisis and challenge for the 21st century, and there is international political agreement to slow down or halt this decline. The challenge is in large part impeded by the lack of knowledge on the state and distribution of biodiversity - especially since the majority of species on Earth are un-described by science. All conservation efforts to save biodiversity essentially depend on the monitoring of species and populations to obtain reliable distribution patterns and population size estimates. Such monitoring has traditionally relied on physical identification of species by visual surveys and counting of individuals. However, traditional monitoring techniques remain problematic due to difficulties associated with correct identification of cryptic species or juvenile life stages, a continuous decline in taxonomic expertise, non-standardized sampling, and the invasive nature of some survey techniques. Hence, there is urgent need for alternative and efficient techniques for large-scale biodiversity monitoring. Environmental DNA (eDNA) - defined here as: genetic material obtained directly from environmental samples (soil, sediment, water, etc.) without any obvious signs of biological source material - is an efficient, non-invasive and easy-to-standardize sampling approach. Coupled with sensitive, cost-efficient and ever-advancing DNA sequencing technology, it may be an appropriate candidate for the challenge of biodiversity monitoring. Environmental DNA has been obtained from ancient as well as modern samples and encompasses single species detection to analyses of ecosystems. The research on eDNA initiated in microbiology, recognizing that culture-based methods grossly misrepresent the microbial diversity in nature. Subsequently, as a method to assess the diversity of macro-organismal communities, eDNA was first analyzed in sediments, revealing DNA from extinct and extant animals and plants, but has since been obtained from various terrestrial and aquatic environmental samples. Results from eDNA approaches have provided valuable insights to the study of ancient environments and proven useful for monitoring contemporary biodiversity in terrestrial and aquatic ecosystems. In the future, we expect the eDNA-based approaches to move from single-marker analyses of species or communities to meta-genomic surveys of entire ecosystems to predict spatial and temporal biodiversity patterns. Such advances have applications for a range of biological, geological and environmental sciences. Here we review the achievements gained through analyses of eDNA from macro-organisms in a conservation context, and discuss its potential advantages and limitations for biodiversity monitoring. (C) 2015 The Authors. Published by Elsevier Ltd.
C1 [Thomsen, Philip Francis; Willerslev, Eske] Univ Copenhagen, Ctr GeoGenet, Nat Hist Museum Denmark, DK-1350 Copenhagen, Denmark.
C3 University of Copenhagen
RP Willerslev, E (corresponding author), Univ Copenhagen, Ctr GeoGenet, Nat Hist Museum Denmark, Oster Voldgade 5-7, DK-1350 Copenhagen, Denmark.
EM pfthomsen@snm.ku.dk; ewillerslev@snm.ku.dk
RI Thomsen, Philip/AAE-9354-2019; Willerslev, Eske/A-9619-2011
OI Thoen, Philip Francis/0000-0002-9867-4366; Willerslev,
   Eske/0000-0002-7081-6748; 
FU Danish National Research Foundation; Lundbeck Foundation
   [R155-2013-16338] Funding Source: researchfish
FX We thank Lars Holm for artwork and the Danish National Research
   Foundation for funding. We also thank the anonymous reviewers for
   valuable input.
CR Acinas SG, 2005, APPL ENVIRON MICROB, V71, P8966, DOI 10.1128/AEM.71.12.8966-8969.2005
   Andersen K, 2012, MOL ECOL, V21, P1966, DOI 10.1111/j.1365-294X.2011.05261.x
   Anderson IC, 2004, ENVIRON MICROBIOL, V6, P769, DOI 10.1111/j.1462-2920.2004.00675.x
   Anderson-Carpenter LL, 2011, BMC EVOL BIOL, V11, DOI 10.1186/1471-2148-11-30
   [Anonymous], PARTICLE SIZE DISTRI
   [Anonymous], 2009, BIOL FERT SOILS, DOI DOI 10.1007/s00374-008-0345-8
   [Anonymous], OPEN ENZYME INHIB J
   [Anonymous], ICES CM
   Awano T, 2009, P NATL ACAD SCI USA, V106, P2794, DOI [10.1073/pnas.0812297106, 10.1073/pnas.0905845106]
   Baird DJ, 2012, MOL ECOL, V21, P2039, DOI 10.1111/j.1365-294X.2012.05519.x
   Baldwin CC., 1996, METHODS TECHNIQUES U, P11
   Barnes MA, 2014, ENVIRON SCI TECHNOL, V48, P1819, DOI 10.1021/es404734p
   Barnosky AD, 2011, NATURE, V471, P51, DOI 10.1038/nature09678
   Bellemain E, 2010, BMC MICROBIOL, V10, DOI 10.1186/1471-2180-10-189
   Bhadury P, 2006, AQUAT MICROB ECOL, V44, P97, DOI 10.3354/ame044097
   Bienert F, 2012, MOL ECOL, V21, P2017, DOI 10.1111/j.1365-294X.2011.05407.x
   Biggs J, 2015, BIOL CONSERV, V183, P19, DOI 10.1016/j.biocon.2014.11.029
   Brock TD., 1987, S SOC GEN MICROBIOLO, V41, P1, DOI DOI 10.12691/JAEM-2-4-11
   Buée M, 2009, NEW PHYTOL, V184, P449, DOI 10.1111/j.1469-8137.2009.03003.x
   Bunce M, 2005, PLOS BIOL, V3, P44, DOI 10.1371/journal.pbio.0030009
   Bustin SA, 2009, CLIN CHEM, V55, P611, DOI 10.1373/clinchem.2008.112797
   Butchart SHM, 2010, SCIENCE, V328, P1164, DOI 10.1126/science.1187512
   Calvignac-Spencer S, 2013, MOL ECOL, V22, P915, DOI 10.1111/mec.12183
   CANO R J, 1992, Medical Science Research, V20, P249
   Caporaso JG, 2010, NAT METHODS, V7, P335, DOI 10.1038/nmeth.f.303
   Champlot S, 2010, PLOS ONE, V5, DOI 10.1371/journal.pone.0013042
   Chariton AA, 2010, FRONT ECOL ENVIRON, V8, P233, DOI 10.1890/090115
   Chase MW, 2009, SCIENCE, V325, P682, DOI 10.1126/science.1176906
   Coissac E, 2012, MOL ECOL, V21, P1834, DOI 10.1111/j.1365-294X.2012.05550.x
   Corinaldesi C, 2011, MOL ECOL, V20, P642, DOI 10.1111/j.1365-294X.2010.04958.x
   Darling John A, 2011, Environ Res, V111, P978, DOI 10.1016/j.envres.2011.02.001
   Davies N, 2012, GIGASCIENCE, V1, DOI 10.1186/2047-217X-1-5
   Deagle Bruce E, 2006, Front Zool, V3, P11, DOI 10.1186/1742-9994-3-11
   Deagle BE, 2014, BIOL LETTERS, V10, DOI 10.1098/rsbl.2014.0562
   Deiner K, 2015, BIOL CONSERV, V183, P53, DOI 10.1016/j.biocon.2014.11.018
   Deiner K, 2014, PLOS ONE, V9, DOI 10.1371/journal.pone.0088786
   Dejean T, 2012, J APPL ECOL, V49, P953, DOI 10.1111/j.1365-2664.2012.02171.x
   Dejean T, 2011, PLOS ONE, V6, DOI 10.1371/journal.pone.0023398
   Dell'Anno A, 2005, SCIENCE, V309, P2179, DOI 10.1126/science.1117475
   Dell'Anno A, 2004, APPL ENVIRON MICROB, V70, P4384, DOI 10.1128/AEM.70.7.4384-4386.2004
   Díaz S, 2006, PLOS BIOL, V4, P1300, DOI 10.1371/journal.pbio.0040277
   Dirzo R, 2014, SCIENCE, V345, P401, DOI 10.1126/science.1251817
   Egan SP, 2013, CONSERV LETT, V6, P402, DOI 10.1111/conl.12017
   Ellison SLR, 2006, BMC BIOTECHNOL, V6, DOI 10.1186/1472-6750-6-33
   Epp LS, 2012, MOL ECOL, V21, P1821, DOI 10.1111/j.1365-294X.2012.05537.x
   Ficetola GF, 2008, BIOL LETTERS, V4, P423, DOI 10.1098/rsbl.2008.0118
   Fierer N, 2006, P NATL ACAD SCI USA, V103, P626, DOI 10.1073/pnas.0507535103
   Fisher MM, 1999, APPL ENVIRON MICROB, V65, P4630
   Fonseca VG, 2010, NAT COMMUN, V1, DOI 10.1038/ncomms1095
   Foote AD, 2012, PLOS ONE, V7, DOI 10.1371/journal.pone.0041781
   Giguet-Covex C, 2014, NAT COMMUN, V5, DOI 10.1038/ncomms4211
   Goldberg CS, 2013, FRESHW SCI, V32, P792, DOI 10.1899/13-046.1
   Goldberg CS, 2011, PLOS ONE, V6, DOI 10.1371/journal.pone.0022746
   Haile J, 2007, MOL BIOL EVOL, V24, P982, DOI 10.1093/molbev/msm016
   Haile J, 2009, P NATL ACAD SCI USA, V106, P22352, DOI 10.1073/pnas.0912510106
   Hajibabaei M, 2011, PLOS ONE, V6, DOI 10.1371/journal.pone.0017497
   Hansen AJ, 2006, GENETICS, V173, P1175, DOI 10.1534/genetics.106.057349
   Hebert PDN, 2003, P ROY SOC B-BIOL SCI, V270, pS96, DOI [10.1098/rsbl.2003.0025, 10.1098/rspb.2002.2218]
   Hebsgaard MB, 2009, ANTIQUITY, V83, P430, DOI 10.1017/S0003598X00098537
   Herder J.E., 2014, 2013104 RAVON
   Hofreiter M, 2003, CURR BIOL, V13, pR693, DOI 10.1016/j.cub.2003.08.039
   Hopkins GW, 2002, ANIM CONSERV, V5, P245, DOI 10.1017/S1367943002002299
   Jane S.F., 2014, Mol. Ecol. Resour
   Jerde CL, 2013, CAN J FISH AQUAT SCI, V70, P522, DOI 10.1139/cjfas-2012-0478
   Jerde CL, 2011, CONSERV LETT, V4, P150, DOI 10.1111/j.1755-263X.2010.00158.x
   Ji YQ, 2013, ECOL LETT, V16, P1245, DOI 10.1111/ele.12162
   Johnson SS, 2007, P NATL ACAD SCI USA, V104, P14401, DOI 10.1073/pnas.0706787104
   JONES JB, 1992, NEW ZEAL J MAR FRESH, V26, P59, DOI 10.1080/00288330.1992.9516500
   Jones M, 2011, PLOS ONE, V6, DOI 10.1371/journal.pone.0019259
   Jorgensen T, 2012, MOL ECOL, V21, P1980, DOI 10.1111/j.1365-294X.2011.05278.x
   Jorgensen T, 2012, MOL ECOL, V21, P1989, DOI 10.1111/j.1365-294X.2011.05287.x
   Kelly RP, 2014, SCIENCE, V344, P1455, DOI 10.1126/science.1251156
   Kelly RP, 2014, PLOS ONE, V9, DOI 10.1371/journal.pone.0086175
   Klymus KE, 2015, BIOL CONSERV, V183, P77, DOI 10.1016/j.biocon.2014.11.020
   Kunin V, 2010, ENVIRON MICROBIOL, V12, P118, DOI 10.1111/j.1462-2920.2009.02051.x
   Kvist S, 2013, MOL PHYLOGENET EVOL, V69, P39, DOI 10.1016/j.ympev.2013.05.012
   Levy-Booth DJ, 2007, SOIL BIOL BIOCHEM, V39, P2977, DOI 10.1016/j.soilbio.2007.06.020
   Li F, 2011, PLOS ONE, V6, DOI 10.1371/journal.pone.0029224
   Lorenzen ED, 2011, NATURE, V479, P359, DOI 10.1038/nature10574
   Lydolph MC, 2005, APPL ENVIRON MICROB, V71, P1012, DOI 10.1128/AEM.71.2.1012-1017.2005
   Mahon AR, 2013, PLOS ONE, V8, DOI 10.1371/journal.pone.0058316
   Mahon AR, 2011, PLOS ONE, V6, DOI 10.1371/journal.pone.0017280
   Martellini A, 2005, WATER RES, V39, P541, DOI 10.1016/j.watres.2004.11.012
   Matisoo-Smith E, 2008, QUATERN INT, V184, P139, DOI 10.1016/j.quaint.2007.09.013
   McKee AM, 2015, BIOL CONSERV, V183, P70, DOI 10.1016/j.biocon.2014.11.031
   Minamoto T, 2012, LIMNOLOGY, V13, P193, DOI 10.1007/s10201-011-0362-4
   Nielsen Kaare M., 2007, Environmental Biosafety Research, V6, P37, DOI 10.1051/ebr:2007031
   Nilsson RH, 2009, FEMS MICROBIOL LETT, V296, P97, DOI 10.1111/j.1574-6968.2009.01618.x
   Nogués-Bravo D, 2008, PLOS BIOL, V6, P685, DOI 10.1371/journal.pbio.0060079
   O'Brien HE, 2005, APPL ENVIRON MICROB, V71, P5544, DOI 10.1128/AEM.71.9.5544-5550.2005
   OGRAM A, 1987, J MICROBIOL METH, V7, P57, DOI 10.1016/0167-7012(87)90025-X
   OLSEN GJ, 1986, ANNU REV MICROBIOL, V40, P337, DOI 10.1146/annurev.micro.40.1.337
   Olson ZH, 2012, WILDLIFE RES, V39, P629, DOI 10.1071/WR12114
   Overballe-Petersen S, 2013, P NATL ACAD SCI USA, V110, P19860, DOI 10.1073/pnas.1315278110
   PACE NR, 1986, ADV MICROB ECOL, V9, P1
   Parducci L, 2013, MOL ECOL, V22, P3511, DOI 10.1111/mec.12298
   Parducci L, 2012, SCIENCE, V335, P1083, DOI 10.1126/science.1216043
   Pawlowski J, 2011, PLOS ONE, V6, DOI 10.1371/journal.pone.0018169
   Pedersen MW, 2015, PHILOS T R SOC B, V370, DOI 10.1098/rstb.2013.0383
   Pedersen MW, 2013, QUATERNARY SCI REV, V75, P161, DOI 10.1016/j.quascirev.2013.06.006
   Piaggio AJ, 2014, MOL ECOL RESOUR, V14, P374, DOI 10.1111/1755-0998.12180
   Pilliod DS, 2014, MOL ECOL RESOUR, V14, P109, DOI 10.1111/1755-0998.12159
   Pilliod DS, 2013, CAN J FISH AQUAT SCI, V70, P1123, DOI 10.1139/cjfas-2013-0047
   PIMM SL, 1995, SCIENCE, V269, P347, DOI 10.1126/science.269.5222.347
   Poinar HN, 1998, SCIENCE, V281, P402, DOI 10.1126/science.281.5375.402
   Pompanon F, 2012, MOL ECOL, V21, P1931, DOI 10.1111/j.1365-294X.2011.05403.x
   Puillandre N, 2012, MOL ECOL, V21, P1864, DOI 10.1111/j.1365-294X.2011.05239.x
   Quince C, 2011, BMC BIOINFORMATICS, V12, DOI 10.1186/1471-2105-12-38
   Riaz T, 2011, NUCLEIC ACIDS RES, V39, DOI 10.1093/nar/gkr732
   Robertson DR, 2008, BIOSCIENCE, V58, P165, DOI 10.1641/B580211
   Rusch DB, 2007, PLOS BIOL, V5, P398, DOI 10.1371/journal.pbio.0050077
   SANTAS AJ, 2013, INT J ZOOL, V2013, DOI DOI 10.1155/2013/174056
   Schadt EE, 2010, HUM MOL GENET, V19, pR227, DOI 10.1093/hmg/ddq416
   Schmidt BR, 2013, METHODS ECOL EVOL, V4, P646, DOI 10.1111/2041-210X.12052
   Schnell IB, 2012, CURR BIOL, V22, pR262, DOI 10.1016/j.cub.2012.02.058
   Schoch CL, 2012, P NATL ACAD SCI USA, V109, P6241, DOI 10.1073/pnas.1117018109
   Sefc KM, 2007, CONSERV GENET, V8, P879, DOI 10.1007/s10592-006-9240-8
   Shokralla S, 2012, MOL ECOL, V21, P1794, DOI 10.1111/j.1365-294X.2012.05538.x
   Sigsgaard EE, 2015, BIOL CONSERV, V183, P46, DOI 10.1016/j.biocon.2014.11.023
   Sogin ML, 2006, P NATL ACAD SCI USA, V103, P12115, DOI 10.1073/pnas.0605127103
   Sonstebo JH, 2010, MOL ECOL RESOUR, V10, P1009, DOI 10.1111/j.1755-0998.2010.02855.x
   Strickler KM, 2015, BIOL CONSERV, V183, P85, DOI 10.1016/j.biocon.2014.11.038
   Taberlet P, 2007, NUCLEIC ACIDS RES, V35, DOI 10.1093/nar/gkl938
   Taberlet P, 2012, MOL ECOL, V21, P2045, DOI 10.1111/j.1365-294X.2012.05470.x
   Taberlet P, 2012, MOL ECOL, V21, P1816, DOI 10.1111/j.1365-294X.2011.05317.x
   Taberlet P, 2012, MOL ECOL, V21, P1789, DOI 10.1111/j.1365-294X.2012.05542.x
   Takahara T, 2015, BIOL CONSERV, V183, P64, DOI 10.1016/j.biocon.2014.11.014
   Takahara T, 2013, PLOS ONE, V8, DOI 10.1371/journal.pone.0056584
   Takahara T, 2012, PLOS ONE, V7, DOI 10.1371/journal.pone.0035868
   Thomsen PF, 2012, PLOS ONE, V7, DOI 10.1371/journal.pone.0041732
   Thomsen PF, 2012, MOL ECOL, V21, P2565, DOI 10.1111/j.1365-294X.2011.05418.x
   Thomsen PF, 2009, PLOS ONE, V4, DOI 10.1371/journal.pone.0005048
   Tréguier A, 2014, J APPL ECOL, V51, P871, DOI 10.1111/1365-2664.12262
   Tringe SG, 2005, SCIENCE, V308, P554, DOI 10.1126/science.1107851
   Turner CR, 2015, BIOL CONSERV, V183, P93, DOI 10.1016/j.biocon.2014.11.017
   UNEP, 2011, 10 M C PART CONV BIO
   Valentini A, 2009, MOL ECOL RESOUR, V9, P51, DOI 10.1111/j.1755-0998.2008.02352.x
   Valentini A, 2009, TRENDS ECOL EVOL, V24, P110, DOI 10.1016/j.tree.2008.09.011
   Valiere N, 2000, MOL ECOL, V9, P2150, DOI 10.1046/j.1365-294X.2000.11142.x
   Venter JC, 2004, SCIENCE, V304, P66, DOI 10.1126/science.1093857
   Vie J.C., 2009, WILDLIFE CHANGING WO, DOI DOI 10.2305/IUCN.CH.2009.17.EN
   Waugh J, 2007, BIOESSAYS, V29, P188, DOI 10.1002/bies.20529
   Wheeler QD, 2004, SCIENCE, V303, P285, DOI 10.1126/science.303.5656.285
   Wilcox TM, 2013, PLOS ONE, V8, DOI 10.1371/journal.pone.0059520
   Willerslev E, 1999, P NATL ACAD SCI USA, V96, P8017, DOI 10.1073/pnas.96.14.8017
   Willerslev E, 2005, P ROY SOC B-BIOL SCI, V272, P3, DOI 10.1098/rspb.2004.2813
   Willerslev E, 2004, CURR BIOL, V14, pR9, DOI 10.1016/j.cub.2003.12.012
   Willerslev E, 2003, SCIENCE, V300, P791, DOI 10.1126/science.1084114
   Willerslev E, 2007, SCIENCE, V317, P111, DOI 10.1126/science.1141758
   Willerslev E, 2014, NATURE, V506, P47, DOI 10.1038/nature12921
   WOODWARD SR, 1994, SCIENCE, V266, P1229
   Yoccoz NG, 2012, MOL ECOL, V21, P3647, DOI 10.1111/j.1365-294X.2012.05545.x
   Zhang JJ, 2013, BIOINFORMATICS, V29, P2869, DOI 10.1093/bioinformatics/btt499
   Zinger L, 2011, PLOS ONE, V6, DOI 10.1371/journal.pone.0024570
NR 154
TC 1455
Z9 1794
U1 71
U2 1503
PU ELSEVIER SCI LTD
PI London
PA 125 London Wall, London, ENGLAND
SN 0006-3207
EI 1873-2917
J9 BIOL CONSERV
JI Biol. Conserv.
PD MAR
PY 2015
VL 183
SI SI
BP 4
EP 18
DI 10.1016/j.biocon.2014.11.019
PG 15
WC Biodiversity Conservation; Ecology; Environmental Sciences
WE Science Citation Index Expanded (SCI-EXPANDED)
SC Biodiversity & Conservation; Environmental Sciences & Ecology
GA CB8KO
UT WOS:000349878700002
OA Green Submitted, hybrid
HC Y
HP N
DA 2025-12-19
ER

PT J
AU Guo, NN
   Wang, JQ
   Xiao, NW
   Gao, XQ
   Shen, M
   Sun, XX
   Li, JS
AF Guo, Ningning
   Wang, Junqin
   Xiao, Nengwen
   Gao, Xiaoqi
   Shen, Mei
   Sun, Xiaoxuan
   Li, Junsheng
TI Study on Fish Diversity and Drivers Based on Environmental DNA in
   Chishui River, China
SO SUSTAINABILITY
LA English
DT Article
DE Chishui River; environmental DNA; environmental factors; fish
   biodiversity; human activities; influencing factors
ID EDNA; STREAM
AB Freshwater fish is facing a great crisis due to the looming threat of biodiversity loss. Certain important target areas are difficult to survey owing to their accessibility, making them susceptible to data deficiencies. In this study, we surveyed 52 sites using environmental DNA techniques to investigate fish biodiversity in the Chishui River Basin of the Yangtze River, China. A total of 96,031 valid fish sequences were read, resulting in the identification of 77 species belonging to six orders, 62 genera, and 18 families. The dominant orders were Cypriniformes, Siluriformes, and Perciformes. Among the identified fishes, 71 were native and six were exotic, with the native fishes including 16 endemic fishes from the upper reaches of the Yangtze River. The Shannon-Wiener and richness indices of the tributaries in the upstream section were significantly higher than those of the tributaries in the downstream section. The Datong River is the most diverse secondary tributary of the Chishui River. Among the environmental factors in the Chishui River Basin, altitude and electrical conductivity had the greatest influence on fish diversity (p < 0.01). Our findings highlight the application of environmental DNA technology to modern biodiversity surveys and illustrate that the Chishui River Basin is primarily affected by environmental factors at this stage. However, continuing efforts are needed to protect freshwater biodiversity, and additional research is required to better understand the complex interplay between human activity and environmental factors.
C1 [Guo, Ningning; Wang, Junqin; Xiao, Nengwen; Gao, Xiaoqi; Shen, Mei; Sun, Xiaoxuan] Chinese Res Inst Environm Sci, State Key Lab Environm Criteria & Risk Assessment, Beijing 100012, Peoples R China.
   [Li, Junsheng] China Geol Survey Bur, Command Ctr Comprehens Survey Nat Resources, Beijing 100037, Peoples R China.
C3 Chinese Research Academy of Environmental Sciences
RP Xiao, NW (corresponding author), Chinese Res Inst Environm Sci, State Key Lab Environm Criteria & Risk Assessment, Beijing 100012, Peoples R China.
EM nng1923@163.com; xiaonw@craes.org.cn
RI Xiao, Nengwen/ACW-1426-2022; Li, Junsheng/AAN-4015-2021
OI Xiao, NengWen/0000-0002-7482-135X; guo, ningning/0009-0003-2799-0999
FU Biodiversity Survey and Assessment Project of the Ministry of Ecology
   and Environment, China;  [2019HJ2096001006]
FX This study was financially supported by the Biodiversity Survey and
   Assessment Project of the Ministry of Ecology and Environment, China
   (Grant Number 2019HJ2096001006).
CR Barnes MA, 2014, ENVIRON SCI TECHNOL, V48, P1819, DOI 10.1021/es404734p
   Bertora A, 2022, ECOL FRESHW FISH, V31, P224, DOI 10.1111/eff.12625
   Boscari E, 2022, SCI TOTAL ENVIRON, V843, DOI 10.1016/j.scitotenv.2022.157011
   Chen YS, 2020, AMBIO, V49, P926, DOI 10.1007/s13280-019-01246-2
   Collen B, 2014, GLOBAL ECOL BIOGEOGR, V23, P40, DOI 10.1111/geb.12096
   Cooke SJ, 2021, BIOL CONSERV, V253, DOI 10.1016/j.biocon.2020.108932
   Deiner K, 2016, NAT COMMUN, V7, P1, DOI 10.1038/ncomms12544
   Dias MS, 2017, ECOL INDIC, V79, P37, DOI 10.1016/j.ecolind.2017.03.053
   Du H.J., 2012, Resour. Environ. Yangtze Basin, V21, P30
   Geist J, 2016, AQUAT CONSERV, V26, P942, DOI 10.1002/aqc.2702
   Goldberg CS, 2016, METHODS ECOL EVOL, V7, P1299, DOI 10.1111/2041-210X.12595
   Harrison I, 2018, SCIENCE, V362, P1369, DOI 10.1126/science.aav9242
   Henriques S, 2017, FISH FISH, V18, P752, DOI 10.1111/faf.12203
   Hugueny B, 2011, GLOBAL ECOL BIOGEOGR, V20, P449, DOI 10.1111/j.1466-8238.2010.00614.x
   Jost L, 2006, OIKOS, V113, P363, DOI 10.1111/j.2006.0030-1299.14714.x
   Liu F, 2021, FISH RES, V243, DOI 10.1016/j.fishres.2021.106099
   Liu F, 2021, ECOL FRESHW FISH, V30, P48, DOI 10.1111/eff.12562
   Liu Fei, 2019, Acta Hydrobiologica Sinica, V43, P144, DOI 10.7541/2019.177
   Morosawa T, 2011, ENVIRON BIOL FISH, V91, P145, DOI 10.1007/s10641-011-9767-5
   Morris EK, 2014, ECOL EVOL, V4, P3514, DOI 10.1002/ece3.1155
   Oberdorff T, 2019, SCI ADV, V5, DOI 10.1126/sciadv.aav8681
   Pilliod DS, 2014, MOL ECOL RESOUR, V14, P109, DOI 10.1111/1755-0998.12159
   Reid AJ, 2019, BIOL REV, V94, P849, DOI 10.1111/brv.12480
   Strickler KM, 2015, BIOL CONSERV, V183, P85, DOI 10.1016/j.biocon.2014.11.038
   Su GH, 2021, SCIENCE, V371, P835, DOI 10.1126/science.abd3369
   Tang Rui, 2021, Chinese Journal of Zoology, V56, P214, DOI 10.13859/j.cjz.202102007
   Tickner D, 2020, BIOSCIENCE, V70, P330, DOI 10.1093/biosci/biaa002
   Venter O, 2016, SCI DATA, V3, DOI 10.1038/sdata.2016.67
   Villéger S, 2017, AQUAT SCI, V79, P783, DOI 10.1007/s00027-017-0546-z
   Wang Meng, 2022, Acta Hydrobiologica Sinica, V46, P2, DOI 10.7541/2021.2021.132
   Weigand H, 2019, SCI TOTAL ENVIRON, V678, P499, DOI 10.1016/j.scitotenv.2019.04.247
   Wu Jinming, 2010, Shengwu Duoyangxing, V18, P162, DOI 10.3724/SP.J.1003.2010.168
   Xiong W, 2015, REV FISH BIOL FISHER, V25, P651, DOI 10.1007/s11160-015-9396-8
   Yang HL, 2024, AQUACULT FISH, V9, P833, DOI [10.1016/j.aaf.2023.06.004, 10.1016/j.aaf.2023.06.004]
   Yeom DH, 2007, CHEMOSPHERE, V67, P2282, DOI 10.1016/j.chemosphere.2006.09.071
   Yu FD, 2022, ENVIRON SCI POLLUT R, V29, P75057, DOI 10.1007/s11356-022-20648-6
   Zhang H, 2020, SCI TOTAL ENVIRON, V710, DOI 10.1016/j.scitotenv.2019.136242
   Zhang Qi, 2022, Acta Hydrobiologica Sinica, V46, P671, DOI 10.7541/2021.2021.025
NR 38
TC 0
Z9 0
U1 23
U2 23
PU MDPI
PI BASEL
PA MDPI AG, Grosspeteranlage 5, CH-4052 BASEL, SWITZERLAND
EI 2071-1050
J9 SUSTAINABILITY-BASEL
JI Sustainability
PD MAY 27
PY 2025
VL 17
IS 11
AR 4922
DI 10.3390/su17114922
PG 17
WC Green & Sustainable Science & Technology; Environmental Sciences;
   Environmental Studies
WE Science Citation Index Expanded (SCI-EXPANDED); Social Science Citation Index (SSCI)
SC Science & Technology - Other Topics; Environmental Sciences & Ecology
GA 3UU1E
UT WOS:001509507700001
OA gold
DA 2025-12-19
ER

PT J
AU Alenzi, AM
AF Alenzi, Asma Massad
TI Evaluation of Fish Biodiversity in Estuaries Through Environmental DNA
   Metabarcoding: A Comprehensive Review
SO FISHES
LA English
DT Review
DE eDNA metabarcoding; fish biodiversity; environmental DNA; estuaries
ID EXTRACELLULAR DNA; MARINE; EDNA; QUANTIFICATION; CONSERVATION; RATES;
   DEGRADATION; TEMPERATURE; SEDIMENTS; SALINITY
AB Traditional methods face difficulties in capturing elusive species and navigating the complexities of estuarine environments. The adoption of eDNA metabarcoding has revolutionized biodiversity assessment, offering non-invasive and comprehensive sampling. Challenges specific to estuaries, such as sediment loads and salinity fluctuations, were initially addressed through improved DNA extraction, optimized primers, and specialized bioinformatics tools. The integration of multiple genetic markers and quantitative eDNA approaches has enhanced resolution, enabling the detection of rare and cryptic species. Standardized sampling protocols and validation through traditional methods contribute to the reliability of eDNA metabarcoding. This technology holds promise for informing conservation and management strategies in estuarine ecosystems by providing timely and cost-effective biodiversity data.
C1 [Alenzi, Asma Massad] Univ Tabuk, Fac Sci, Dept Biol, Tabuk 71491, Saudi Arabia.
   [Alenzi, Asma Massad] Univ Tabuk, Fac Sci, Biodivers Genom Unit, Tabuk 71491, Saudi Arabia.
C3 University of Tabuk; University of Tabuk
RP Alenzi, AM (corresponding author), Univ Tabuk, Fac Sci, Dept Biol, Tabuk 71491, Saudi Arabia.; Alenzi, AM (corresponding author), Univ Tabuk, Fac Sci, Biodivers Genom Unit, Tabuk 71491, Saudi Arabia.
EM amalanazi@ut.edu.sa
RI Alenzi, Asma/HSC-0168-2023
OI Alenzi, Asma Massad/0000-0003-0362-3142
CR Abbott BP, 2018, Arxiv, DOI arXiv:1808.04771
   Abrantes K.G., 2010, Estuar. Coast. Shelf Sci, V87, P615
   Aglieri G, 2021, MOL ECOL, V30, P3127, DOI 10.1111/mec.15661
   Ahn H, 2020, PLOS ONE, V15, DOI 10.1371/journal.pone.0231127
   Barnes MA, 2016, CONSERV GENET, V17, P1, DOI 10.1007/s10592-015-0775-4
   Beamish R.J., 1991, Trans. Am. Fish. Soc, V120, P546
   Beck MW, 2001, BIOSCIENCE, V51, P633, DOI 10.1641/0006-3568(2001)051[0633:TICAMO]2.0.CO;2
   Berglund H., 2014, Aquat. Biol, V22, P201
   Bessey C, 2020, ENVIRON DNA, V2, P493, DOI [10.1002/edn3.74, 10.1002/edn3.74, DOI 10.1002/EDN3.74]
   Boere A.C., 2011, Earth-Sci. Rev, V104, P127
   Bohmann K, 2014, TRENDS ECOL EVOL, V29, P358, DOI 10.1016/j.tree.2014.04.003
   Bolyen E, 2019, NAT BIOTECHNOL, V37, P852, DOI 10.1038/s41587-019-0209-9
   BOOM R, 1990, J CLIN MICROBIOL, V28, P495, DOI 10.1128/JCM.28.3.495-503.1990
   Briggs JC, 2012, J BIOGEOGR, V39, P12, DOI 10.1111/j.1365-2699.2011.02613.x
   Byappanahalli MN, 2021, FRONT MICROBIOL, V12, DOI 10.3389/fmicb.2021.665664
   Bylemans J, 2018, ECOL EVOL, V8, P8697, DOI 10.1002/ece3.4387
   Chambers R.C., 1996, Fish. Res, V25, P25
   Cheung W.W.L., 2013, Glob. Change Biol, V19, P2708
   Collins RA, 2019, METHODS ECOL EVOL, V10, P1985, DOI 10.1111/2041-210X.13276
   Collins RA, 2018, COMMUN BIOL, V1, DOI 10.1038/s42003-018-0192-6
   Coolen M.J.L., 2007, Science, V317, P111
   Corinaldesi C, 2008, MOL ECOL, V17, P3939, DOI 10.1111/j.1365-294X.2008.03880.x
   Cornman RS, 2018, PEERJ, V6, DOI [10.7717/peerj5871, 10.7717/peerj.5871]
   Coster SS, 2021, PLOS ONE, V16, DOI 10.1371/journal.pone.0259084
   Cowen RK, 2006, SCIENCE, V311, P522, DOI 10.1126/science.1122039
   d'Auriac MBA, 2019, PLOS ONE, V14, DOI 10.1371/journal.pone.0219700
   Deiner K, 2014, PLOS ONE, V9, DOI 10.1371/journal.pone.0088786
   Dejean T, 2012, J APPL ECOL, V49, P953, DOI 10.1111/j.1365-2664.2012.02171.x
   Dell'Anno A, 2005, SCIENCE, V309, P2179, DOI 10.1126/science.1117475
   Díaz C, 2020, SCI REP-UK, V10, DOI 10.1038/s41598-020-71238-w
   DiBattista JD, 2022, MAR POLLUT BULL, V181, DOI 10.1016/j.marpolbul.2022.113860
   Doi H, 2015, PLOS ONE, V10, DOI 10.1371/journal.pone.0122763
   Duarte CM, 2002, ENVIRON CONSERV, V29, P192, DOI 10.1017/S0376892902000127
   Edgar GJ, 2014, SCI DATA, V1, DOI 10.1038/sdata.2014.7
   Eichmiller JJ, 2016, MOL ECOL RESOUR, V16, P56, DOI 10.1111/1755-0998.12421
   Elbrecht V, 2017, FRONT ENV SCI-SWITZ, V5, DOI 10.3389/fenvs.2017.00011
   Falkowski P.G., 1992, Oceanography, V5, P13
   Ficetola GF, 2008, BIOL LETTERS, V4, P423, DOI 10.1098/rsbl.2008.0118
   Fischer-Rousseau L, 2009, EVOL DEV, V11, P740, DOI 10.1111/j.1525-142X.2009.00381.x
   Franz D.R., 2009, Estuar. Coast. Shelf Sci, V82, P453
   Fujii K, 2019, PLOS ONE, V14, DOI 10.1371/journal.pone.0210357
   Fukuzawa T, 2022, MOL ECOL RESOUR, V22, P2651, DOI 10.1111/1755-0998.13657
   García-Machado E, 2022, ENVIRON DNA, V4, P117, DOI 10.1002/edn3.221
   Gibbons J.W., 1985, Ecol. Monogr, V55, P1
   Gibson TI, 2023, ESTUAR COAST SHELF S, V294, DOI 10.1016/j.ecss.2023.108522
   Ginsburg R.N., 2004, Proceedings of the Colloquium on Global Aspects of Reefs: Health, Hazards and History
   Gladstone W, 2012, J EXP MAR BIOL ECOL, V429, P28, DOI 10.1016/j.jembe.2012.06.013
   Graham NAJ, 2013, CORAL REEFS, V32, P315, DOI 10.1007/s00338-012-0984-y
   Hall AE, 2021, J FISH BIOL, V99, P1364, DOI 10.1111/jfb.14843
   Hallam J, 2021, ENVIRON DNA, V3, P1247, DOI [10.1002/edn3.241, 10.1002/EDN3.241, DOI 10.1002/EDN3.241, 10.1002/edn3.241]
   Harrison TD, 2006, ESTUAR COAST SHELF S, V66, P335, DOI 10.1016/j.ecss.2005.09.010
   Hebert PDN, 2003, P ROY SOC B-BIOL SCI, V270, pS96, DOI [10.1098/rsbl.2003.0025, 10.1098/rspb.2002.2218]
   Hernandez F.J., 2009, Fish. Manag. Ecol, V16, P215
   Hfner J., 2005, Mar. Ecol. Prog. Ser, V291, P65
   Hinlo R, 2017, PLOS ONE, V12, DOI 10.1371/journal.pone.0179251
   Holman LE, 2019, SCI REP-UK, V9, DOI 10.1038/s41598-019-47899-7
   Hunter ME, 2018, ENDANGER SPECIES RES, V35, P101, DOI 10.3354/esr00880
   Hunter ME, 2017, MOL ECOL RESOUR, V17, P221, DOI 10.1111/1755-0998.12619
   Hyndes G.A., 1999, Mar. Freshw. Res, V50, P727
   Jane SF, 2015, MOL ECOL RESOUR, V15, P216, DOI 10.1111/1755-0998.12285
   Jaureguizar AJ, 2016, J FISH BIOL, V89, P569, DOI 10.1111/jfb.12975
   Jerde CL, 2016, ENVIRON SCI TECHNOL, V50, P8770, DOI 10.1021/acs.est.6b01761
   Johnson M.W., 2017, J. Fish Biol, V85, P1200
   Keskin E, 2014, BIOCHEM SYST ECOL, V56, P68, DOI 10.1016/j.bse.2014.05.003
   Kim Y.J., 2019, Mar. Ecol. Prog. Ser, V634, P201
   Klymus KE, 2015, BIOL CONSERV, V183, P77, DOI 10.1016/j.biocon.2014.11.020
   Kneib R.T., 2003, Conserv. Biol, V17, P507
   Leis J.M., 2006, Mar. Ecol. Prog. Ser, V313, P1
   Lennert KJ, 2024, SCI REP-UK, V14, DOI 10.1038/s41598-024-75863-7
   Leray M, 2013, FRONT ZOOL, V10, DOI 10.1186/1742-9994-10-34
   Martino EJ, 2003, ESTUAR COAST SHELF S, V56, P969, DOI 10.1016/S0272-7714(02)00305-0
   Matsuda SB, 2022, GLOBAL CHANGE BIOL, V28, P2006, DOI 10.1111/gcb.16057
   Matsuda S, 2023, GENES ENVIRON, V45, DOI 10.1186/s41021-023-00295-0
   Mauvisseau Q, 2019, SCI REP-UK, V9, DOI 10.1038/s41598-019-50571-9
   McKenzie J.R., 2018, Mar. Freshw. Behav. Physiol, V51, P1
   McLusky D.S., 2004, The Estuarine Ecosystem : Ecology, Threats and Management
   Meyer R.G., 2006, Fish. Manag. Ecol, V13, P215
   Micheli F., 1999, Environ. Biol. Fishes, V54, P275
   Minamoto T, 2012, LIMNOLOGY, V13, P193, DOI 10.1007/s10201-011-0362-4
   Miya M., 2019, Ecol. Res, V34, P415
   Miya M, 2016, JOVE-J VIS EXP, DOI 10.3791/54741
   Nagarajan RP, 2022, ESTUAR COAST, V45, P2254, DOI 10.1007/s12237-022-01080-y
   Nendick L.R., 2018, Mar. Ecol. Prog. Ser, V599, P185
   Nixon SW, 2002, ESTUARIES, V25, P782, DOI 10.1007/BF02804905
   Nordstrom B, 2022, ECOL EVOL, V12, DOI 10.1002/ece3.8995
   Olson RJ., 2003, Inter-American Tropical Tuna Commission, V22, P135
   Port JA, 2016, MOL ECOL, V25, P527, DOI 10.1111/mec.13481
   Riaz T, 2011, NUCLEIC ACIDS RES, V39, DOI 10.1093/nar/gkr732
   Roberts CM, 2002, SCIENCE, V295, P1280, DOI 10.1126/science.1067728
   Rodriguez J.M., 2020, Glob. Ecol. Biogeogr, V29, P1234
   Roegner G.C., 2003, Mar. Ecol. Prog. Ser, V261, P83
   Rognes T, 2016, PEERJ, V4, DOI 10.7717/peerj.2584
   Rozas LP, 1997, ESTUARIES, V20, P199, DOI 10.2307/1352731
   Ruan HT, 2022, ZOOL RES, V43, P192, DOI 10.24272/j.issn.2095-8137.2021.331
   Sakata MK, 2020, ENVIRON DNA, V2, P505, DOI [10.37708/el.swu.v2i2.1, 10.1002/edn3.75, 10.1002/edn3.75, DOI 10.1002/EDN3.75]
   Sanches TM, 2020, PLOS ONE, V15, DOI 10.1371/journal.pone.0233522
   Sanz N, 2023, ANIMALS-BASEL, V13, DOI 10.3390/ani13040683
   Sassoubre LM, 2016, ENVIRON SCI TECHNOL, V50, P10456, DOI 10.1021/acs.est.6b03114
   Schill WB, 2020, JOVE-J VIS EXP, DOI 10.3791/60967
   Schmelzle MC, 2016, MOL ECOL RESOUR, V16, P895, DOI 10.1111/1755-0998.12501
   Schwentner M, 2021, PLOS ONE, V16, DOI 10.1371/journal.pone.0250452
   Sepulveda AJ, 2018, MANAG BIOL INVASION, V9, P253, DOI 10.3391/mbi.2018.9.3.07
   Shen M, 2022, SCI REP-UK, V12, DOI 10.1038/s41598-022-15488-w
   Shogren AJ, 2018, ENVIRON SCI TECHNOL, V52, P8530, DOI 10.1021/acs.est.8b01822
   Shu L, 2022, FISHES-BASEL, V7, DOI 10.3390/fishes7050257
   Shuttleworth L, 2022, SCI REP-UK, V12, DOI 10.1038/s41598-022-06889-y
   Sigsgaard EE, 2015, BIOL CONSERV, V183, P46, DOI 10.1016/j.biocon.2014.11.023
   Smith GC, 2003, BIOSCIENCE, V53, P1048, DOI 10.1641/0006-3568(2003)053[1048:AEPOTB]2.0.CO;2
   Snyder ED, 2023, SCI TOTAL ENVIRON, V903, DOI 10.1016/j.scitotenv.2023.166469
   Stat M, 2017, SCI REP-UK, V7, DOI 10.1038/s41598-017-12501-5
   Steneck RS, 2002, ENVIRON CONSERV, V29, P436, DOI 10.1017/S0376892902000322
   Strickler KM, 2015, BIOL CONSERV, V183, P85, DOI 10.1016/j.biocon.2014.11.038
   Sunday JM, 2012, NAT CLIM CHANGE, V2, P686, DOI 10.1038/NCLIMATE1539
   Svensson CJ, 2007, MAR ENVIRON RES, V64, P286, DOI 10.1016/j.marenvres.2007.02.002
   Taberlet P, 2012, MOL ECOL, V21, P1789, DOI 10.1111/j.1365-294X.2012.05542.x
   Takahara T, 2012, PLOS ONE, V7, DOI 10.1371/journal.pone.0035868
   Takeuchi A, 2019, SCI REP-UK, V9, DOI 10.1038/s41598-019-44402-0
   Thomas AC, 2020, ENVIRON DNA, V2, P261, DOI [10.1002/edn3.25, DOI 10.1002/EDN3.25, 10.1002/edn3.25]
   Thomsen PF, 2015, BIOL CONSERV, V183, P4, DOI 10.1016/j.biocon.2014.11.019
   Thomsen PF, 2012, PLOS ONE, V7, DOI 10.1371/journal.pone.0041732
   Titus BM, 2015, PLOS ONE, V10, DOI 10.1371/journal.pone.0119645
   Tsuji S, 2019, ENVIRON DNA, V1, P99, DOI [10.1002/edn3.21, 10.1002/edn3.21, DOI 10.1002/EDN3.21]
   Turner CR, 2015, BIOL CONSERV, V183, P93, DOI 10.1016/j.biocon.2014.11.017
   Turner CR, 2014, METHODS ECOL EVOL, V5, P676, DOI 10.1111/2041-210X.12206
   Vonk J.A., 2015, Mar. Ecol. Prog. Ser, V501, P119
   Wang Youxiao, 2024, Environmental Science and Pollution Research International, V31, P34569, DOI [10.1007/s11356-024-33523-3, 10.1007/s11356-024-33523-3]
   West K, 2021, DIVERS DISTRIB, V27, P1942
   Whitfield A.K., 2017, Rev. Fish Biol. Fish, V27, P55
   Willerslev E, 2005, P ROY SOC B-BIOL SCI, V272, P3, DOI 10.1098/rspb.2004.2813
   Williams KE, 2017, PLOS ONE, V12, DOI 10.1371/journal.pone.0179282
   Wong MKS, 2020, SCI REP-UK, V10, DOI 10.1038/s41598-020-77304-7
   Wood S.A., 2020, Front. Mar. Sci, V7
   Wood SA, 2020, SCI TOTAL ENVIRON, V704, DOI 10.1016/j.scitotenv.2019.135314
   Wood SA, 2019, MOL ECOL RESOUR, V19, P1407, DOI 10.1111/1755-0998.13055
   Wu DY, 2024, INTEGR ZOOL, DOI 10.1111/1749-4877.12832
   Yang KX, 2022, INT J MOL SCI, V23, DOI 10.3390/ijms232213690
   Zhang S, 2020, METHODS ECOL EVOL, V11, P1609, DOI 10.1111/2041-210X.13485
   Zou KS, 2020, SCI TOTAL ENVIRON, V702, DOI 10.1016/j.scitotenv.2019.134704
NR 138
TC 5
Z9 7
U1 19
U2 46
PU MDPI
PI BASEL
PA ST ALBAN-ANLAGE 66, CH-4052 BASEL, SWITZERLAND
EI 2410-3888
J9 FISHES-BASEL
JI Fishes
PD NOV
PY 2024
VL 9
IS 11
AR 422
DI 10.3390/fishes9110422
PG 15
WC Fisheries; Marine & Freshwater Biology
WE Science Citation Index Expanded (SCI-EXPANDED)
SC Fisheries; Marine & Freshwater Biology
GA N5U7S
UT WOS:001364993900001
OA gold
DA 2025-12-19
ER

PT J
AU Ritter, CD
   Häggqvist, S
   Karlsson, D
   Sääksjarvi, IE
   Muasya, AM
   Nilsson, RH
   Antonelli, A
AF Ritter, Camila D.
   Haggqvist, Sibylle
   Karlsson, Dave
   Saaksjarvi, Ilari E.
   Muasya, A. Muthama
   Nilsson, R. Henrik
   Antonelli, Alexandre
TI Biodiversity assessments in the 21st century: the potential of insect
   traps to complement environmental samples for estimating eukaryotic and
   prokaryotic diversity using high-throughput DNA metabarcoding
SO GENOME
LA English
DT Article
DE environmental DNA; COI mtDNA; non-destructive DNA extraction;
   metabarcoding; 16S rDNA; 18S rDNA
ID TOOL; ARTHROPODS; GENERATION; SEQUENCES; SITES
AB The rapid loss of biodiversity, coupled with difficulties in species identification, call for innovative approaches to assess biodiversity. Insects make up a substantial proportion of extant diversity and play fundamental roles in any given ecosystem. To complement morphological species identification, new techniques such as metabarcoding make it possible to quantify insect diversity and insect-ecosystem interactions through DNA sequencing. Here we examine the potential of bulk insect samples (i.e., containing many non-sorted specimens) to assess prokaryote and eukaryote biodiversity and to complement the taxonomic coverage of soil samples. We sampled 25 sites on three continents and in various ecosystems, collecting insects with SLAM traps (Brazil) and Malaise traps (South Africa and Sweden). We then compared our diversity estimates with the results obtained with biodiversity data from soil samples from the same localities. We found a largely different taxonomic composition between the soil and insect samples, testifying to the potential of bulk insect samples to complement soil samples. Finally, we found that non-destructive DNA extraction protocols, which preserve insect specimens for morphological studies, constitute a promising choice for cost-effective biodiversity assessments. We propose that the sampling and sequencing of insect samples should become a standard complement for biodiversity studies based on environmental DNA.
C1 [Ritter, Camila D.] Univ Duisburg Essen, Dept Eukaryot Microbiol, Univ Str 5 S05 R04 H83, D-45141 Essen, Germany.
   [Haggqvist, Sibylle] Swedish Museum Nat Hist, Dept Zool, Box 50007, S-10405 Stockholm, Sweden.
   [Karlsson, Dave] Stn Linne, Skogsby 161, S-38694 Farjestaden, Sweden.
   [Saaksjarvi, Ilari E.] Univ Turku, Biodivers Unit, FI-20014 Turku, Finland.
   [Muasya, A. Muthama] Univ Cape Town, Dept Biol Sci, ZA-7701 Rondebosch, South Africa.
   [Nilsson, R. Henrik; Antonelli, Alexandre] Gothenburg Global Biodivers Ctr, Box 461, SE-40530 Gothenburg, Sweden.
   [Nilsson, R. Henrik; Antonelli, Alexandre] Univ Gothenburg, Dept Biol & Environm Sci, Box 463, S-40530 Gothenburg, Sweden.
   [Antonelli, Alexandre] Gothenburg Bot Garden, Carl Skottsbergs Gata 22A, SE-41319 Gothenburg, Sweden.
C3 University of Duisburg Essen; Swedish Museum of Natural History;
   University of Turku; University of Cape Town; University of Gothenburg;
   University of Gothenburg
RP Ritter, CD (corresponding author), Univ Duisburg Essen, Dept Eukaryot Microbiol, Univ Str 5 S05 R04 H83, D-45141 Essen, Germany.
EM kmicaduarte@gmail.com
RI ; Nilsson, R./A-6062-2009; Antonelli, Alexane/A-5353-2011; ritter,
   camila/AAU-4017-2020; Muasya, Muthama/F-6628-2012; Nilsson,
   Henrik/A-6062-2009; Antonelli, Alexandre/A-5353-2011
OI Muasya, A Muthama/0000-0002-0763-0780; Antonelli,
   Alexane/0000-0003-1842-9297; Duarte Ritter, Camila/0000-0002-3371-7425;
   Sääksjärvi, Ilari/0000-0002-8107-5607; Nilsson,
   Henrik/0000-0002-8052-0107; 
FU CNPq (Conselho Nacional de Desenvolvimento Cientifico e Tecnologico -
   Brazil) [249064/2013-8]; Swedish Research Council [B0569601]; Swedish
   Foundation for Strategic Research; Wallenberg Academy Fellowship;
   Faculty of Sciences at the University of Gothenburg; Wenner-Gren
   Foundations; David Rockefeller Center for Latin American Studies at
   Harvard University
FX Funding for this study was primarily provided by CNPq (Conselho Nacional
   de Desenvolvimento Cientifico e Tecnologico - Brazil: 249064/2013-8) and
   the Swedish Research Council (B0569601). A.A. is further supported by
   the Swedish Foundation for Strategic Research, a Wallenberg Academy
   Fellowship, the Faculty of Sciences at the University of Gothenburg, the
   Wenner-Gren Foundations, and the David Rockefeller Center for Latin
   American Studies at Harvard University.
CR Aljanabi SM, 1997, NUCLEIC ACIDS RES, V25, P4692, DOI 10.1093/nar/25.22.4692
   Altschul SF, 1997, NUCLEIC ACIDS RES, V25, P3389, DOI 10.1093/nar/25.17.3389
   [Anonymous], PEERJ PREPRINTS
   [Anonymous], 2017, R: A language and environment for statistical computing
   Baldrian P, 2012, ISME J, V6, P248, DOI 10.1038/ismej.2011.95
   Bascompte J, 2003, P NATL ACAD SCI USA, V100, P9383, DOI 10.1073/pnas.1633576100
   Benson Dennis A, 2006, Nucleic Acids Res, V34, pD16
   Bush A, 2017, NAT ECOL EVOL, V1, DOI 10.1038/s41559-017-0176
   Calvignac-Spencer S, 2013, MOL ECOL, V22, P915, DOI 10.1111/mec.12183
   Camacho C, 2009, BMC BIOINFORMATICS, V10, DOI 10.1186/1471-2105-10-421
   Campbell G, 2011, BIOL LETTERS, V7, P723, DOI 10.1098/rsbl.2011.0155
   Carini P, 2017, NAT MICROBIOL, V2, DOI 10.1038/nmicrobiol.2016.242
   Chen SL, 2010, PLOS ONE, V5, DOI [10.1371/journal.pone.0008613, 10.1371/journal.pone.0015633]
   Creer S, 2016, METHODS ECOL EVOL, V7, P1008, DOI 10.1111/2041-210X.12574
   Edgar RC, 2013, NAT METHODS, V10, P996, DOI [10.1038/NMETH.2604, 10.1038/nmeth.2604]
   Folmer O., 1994, Molecular Marine Biology and Biotechnology, V3, P294
   Gibson J, 2014, P NATL ACAD SCI USA, V111, P8007, DOI 10.1073/pnas.1406468111
   Gómez IC, 2018, INSECT CONSERV DIVER, V11, P305, DOI 10.1111/icad.12281
   Guardiola M, 2015, PLOS ONE, V10, DOI 10.1371/journal.pone.0139633
   Hartmann M, 2010, J MICROBIOL METH, V83, P250, DOI 10.1016/j.mimet.2010.08.008
   Hebert PDN, 2003, P ROY SOC B-BIOL SCI, V270, pS96, DOI [10.1098/rsbl.2003.0025, 10.1098/rspb.2002.2218]
   Kergoat GJ, 2017, ADV BOT RES, V81, P25, DOI 10.1016/bs.abr.2016.09.005
   Klindworth A, 2013, NUCLEIC ACIDS RES, V41, DOI 10.1093/nar/gks808
   Kocher A, 2017, METHODS ECOL EVOL, V8, P1276, DOI 10.1111/2041-210X.12729
   Legendre P., 1998, Dev. Environ. Model, P20
   Leray M, 2013, FRONT ZOOL, V10, DOI 10.1186/1742-9994-10-34
   Lindahl BD, 2013, NEW PHYTOL, V199, P288, DOI 10.1111/nph.12243
   Liu SL, 2013, METHODS ECOL EVOL, V4, P1142, DOI 10.1111/2041-210X.12120
   Lugg WH, 2018, METHODS ECOL EVOL, V9, P1049, DOI 10.1111/2041-210X.12951
   Miller KE, 2016, ECOL EVOL, V6, P1590, DOI 10.1002/ece3.1925
   Nilsson RH, 2016, MYCOKEYS, P29, DOI 10.3897/mycokeys.12.7553
   Olson DM, 2001, BIOSCIENCE, V51, P933, DOI 10.1641/0006-3568(2001)051[0933:TEOTWA]2.0.CO;2
   Ritter CD, 2019, ECOGRAPHY, V42, P321, DOI 10.1111/ecog.03833
   Schnell IB, 2015, FRONT ZOOL, V12, DOI 10.1186/s12983-015-0115-z
   Stork NE, 2018, ANNU REV ENTOMOL, V63, P31, DOI 10.1146/annurev-ento-020117-043348
   Stork NE, 2015, P NATL ACAD SCI USA, V112, P7519, DOI 10.1073/pnas.1502408112
   Taberlet P, 2012, MOL ECOL, V21, P2045, DOI 10.1111/j.1365-294X.2012.05470.x
   Taberlet P, 2012, MOL ECOL, V21, P1789, DOI 10.1111/j.1365-294X.2012.05542.x
   Tedersoo L, 2014, SCIENCE, V346, P1078, DOI 10.1126/science.1256688
   Toju H, 2015, POPUL ECOL, V57, P37, DOI 10.1007/s10144-014-0472-z
   Yang CX, 2014, ECOL INDIC, V46, P379, DOI 10.1016/j.ecolind.2014.06.028
   Zinger L., 2017, bioRxiv, P154278, DOI [10.1101/154278, DOI 10.1101/154278]
NR 42
TC 35
Z9 42
U1 3
U2 59
PU CANADIAN SCIENCE PUBLISHING
PI OTTAWA
PA 123 Slater Street, Suite 610, OTTAWA, ON K1P 5H2, CANADA
SN 0831-2796
EI 1480-3321
J9 GENOME
JI Genome
PD MAR
PY 2019
VL 62
IS 3
SI SI
BP 147
EP 159
DI 10.1139/gen-2018-0096
PG 13
WC Biotechnology & Applied Microbiology; Genetics & Heredity
WE Science Citation Index Expanded (SCI-EXPANDED)
SC Biotechnology & Applied Microbiology; Genetics & Heredity
GA HU4BP
UT WOS:000465219400007
PM 30673361
OA Bronze
DA 2025-12-19
ER

PT J
AU Huerlimann, R
   Cooper, MK
   Edmunds, RC
   Villacorta-Rath, C
   Le Port, A
   Robson, HLA
   Strugnell, JM
   Burrows, D
   Jerry, DR
AF Huerlimann, R.
   Cooper, M. K.
   Edmunds, R. C.
   Villacorta-Rath, C.
   Le Port, A.
   Robson, H. L. A.
   Strugnell, J. M.
   Burrows, D.
   Jerry, D. R.
TI Enhancing tropical conservation and ecology research with aquatic
   environmental DNA methods: an introduction for non-environmental DNA
   specialists
SO ANIMAL CONSERVATION
LA English
DT Review
DE eDNA; tropics; biodiversity assessment; species distribution;
   methodological considerations; qPCR; metabarcoding; sampling design
ID ACANTHASTER-CF.-SOLARIS; FLY-DERIVED DNA; GEOGRAPHIC DIVERSITY; DIET
   ANALYSIS; EDNA; TOOL; DEGRADATION; TEMPERATURE; SURVEILLANCE;
   PRESERVATION
AB Biodiversity conservation is a worldwide concern and proper management of threatened species or communities depends on reliable and accurate data collection. Despite the broad utility of environmental DNA (eDNA) for conservation management and the necessity for appropriate biodiversity management in the tropics, eDNA-based research conducted in tropical regions so far comprises only a small proportion of the cumulative eDNA literature. To address the growing demand for rapid and reliable species and community level ecological data in tropical regions, we provide an aquatic eDNA-focused review of (1) challenges and considerations for sampling design and inference of eDNA data in the tropics, and (2) eDNA applications relevant to ecological research and biodiversity management in the tropics. We propose that the collaborative incorporation of eDNA sampling with conventional field surveys harbours the potential to revolutionize the effectiveness of biodiversity conservation management in tropical regions.
C1 [Huerlimann, R.; Cooper, M. K.; Le Port, A.; Robson, H. L. A.; Strugnell, J. M.; Jerry, D. R.] James Cook Univ, Coll Sci & Engn, Ctr Sustainable Trop Fisheries & Aquaculture, Townsville, Qld, Australia.
   [Huerlimann, R.; Cooper, M. K.; Villacorta-Rath, C.; Strugnell, J. M.] James Cook Univ, Ctr Trop Bioinformat & Mol Biol, Townsville, Qld, Australia.
   [Edmunds, R. C.; Villacorta-Rath, C.; Burrows, D.] James Cook Univ, Ctr Trop Water & Aquat Ecosystem Res TropWATER, Townsville, Qld, Australia.
   [Jerry, D. R.] James Cook Univ Singapore, Trop Futures Inst, Singapore, Singapore.
C3 James Cook University; James Cook University; James Cook University;
   James Cook University
RP Huerlimann, R (corresponding author), James Cook Univ, Townsville, Qld 4811, Australia.
EM roger.huerlimann@jcu.edu.au
RI ; Huerlimann, Roger/AAD-1498-2019; Villacorta-Rath, Cecilia/G-8819-2013;
   Jerry, Dean/B-3053-2012; Roon, Heather/H-9732-2015; Strugnell,
   Jan/P-9921-2016; Cooper, Madalyn/K-3711-2019
OI Jerry, Dean/0000-0003-3735-1798; Huerlimann, Roger/0000-0002-6020-334X;
   Strugnell, Jan/0000-0003-2994-637X; Cooper, Madalyn/0000-0003-3078-5534;
   Villacorta-Rath, Cecilia/0000-0002-1060-5447; Roon,
   Heather/0000-0003-3932-9877; 
FU Australian Commonwealth Government's National Environmental Science
   Program - Northern Australia Environmental Resources Hub [4.3];
   Australian Postgraduate Award at James Cook University (JCU); JCU
   Prestige Scholarship; Australian Government's National Environmental
   Science Program (NESP) Top-up Scholarship
FX The contribution of Cecilia Villacorta-Rath and Richard Edmunds was
   funded through the Australian Commonwealth Government's National
   Environmental Science Program - Northern Australia Environmental
   Resources Hub, Project 4.3 to Damien Burrows. Madalyn Cooper was
   supported by an Australian Postgraduate Award at James Cook University
   (JCU), JCU Prestige Scholarship, and Australian Government's National
   Environmental Science Program (NESP) Top-up Scholarship. The authors
   thank Melissa Joyce for the help with designing the graphical absract.
CR Adams CIM, 2019, GENES-BASEL, V10, DOI 10.3390/genes10030192
   Alberdi A, 2018, METHODS ECOL EVOL, V9, P134, DOI 10.1111/2041-210X.12849
   Ardura A, 2015, MAR ENVIRON RES, V112, P48, DOI 10.1016/j.marenvres.2015.09.013
   Ardura A, 2015, J MOLLUS STUD, V81, P495, DOI 10.1093/mollus/eyv022
   Bainbridge ZT, 2014, WATER RESOUR RES, V50, P9067, DOI 10.1002/2013WR014386
   Bakker J, 2017, SCI REP-UK, V7, DOI 10.1038/s41598-017-17150-2
   Bálint M, 2018, MOL ECOL RESOUR, V18, P1415, DOI 10.1111/1755-0998.12934
   Barnes MA, 2016, CONSERV GENET, V17, P1, DOI 10.1007/s10592-015-0775-4
   Benson DA, 2018, NUCLEIC ACIDS RES, V46, pD41, DOI 10.1093/nar/gkx1094
   Biggs J, 2015, BIOL CONSERV, V183, P19, DOI 10.1016/j.biocon.2014.11.029
   Bohan DA, 2017, TRENDS ECOL EVOL, V32, P477, DOI 10.1016/j.tree.2017.03.001
   Boussarie G, 2018, SCI ADV, V4, DOI 10.1126/sciadv.aap9661
   Bradshaw CJA, 2009, FRONT ECOL ENVIRON, V7, P79, DOI 10.1890/070193
   Calvignac-Spencer S, 2013, MOL ECOL, V22, P915, DOI 10.1111/mec.12183
   Cao Y, 2014, BIOINFORMATICS, V30, P1674, DOI 10.1093/bioinformatics/btu104
   Chambouvet A, 2015, P NATL ACAD SCI USA, V112, pE4743, DOI 10.1073/pnas.1500163112
   Champlot S, 2010, PLOS ONE, V5, DOI 10.1371/journal.pone.0013042
   Clarke DA, 2017, TRENDS ECOL EVOL, V32, P320, DOI 10.1016/j.tree.2017.02.012
   Cowart DA, 2018, J CRUSTACEAN BIOL, V38, P257, DOI 10.1093/jcbiol/ruy007
   Davis AJ, 2018, ECOL EVOL, V8, P10879, DOI 10.1002/ece3.4552
   Deiner K, 2017, MOL ECOL, V26, P5872, DOI 10.1111/mec.14350
   Devloo-Delva F, 2019, MAR FRESHWATER RES, V70, P8, DOI 10.1071/MF17209
   Dickie IA, 2018, MOL ECOL RESOUR, V18, P940, DOI 10.1111/1755-0998.12907
   Doyle JR, 2017, MAR BIOL, V164, DOI 10.1007/s00227-017-3206-x
   EDMUNDS RC, 2019, 1906 TROPWATER J COO
   Eichmiller JJ, 2016, ENVIRON SCI TECHNOL, V50, P1859, DOI 10.1021/acs.est.5b05672
   Eva B, 2016, GLOB ECOL CONSERV, V7, P148, DOI 10.1016/j.gecco.2016.06.007
   Feng X, 2013, NAT CLIM CHANGE, V3, P811, DOI [10.1038/nclimate1907, 10.1038/NCLIMATE1907]
   Ficetola GF, 2019, AMPHIBIA-REPTILIA, V40, P129, DOI 10.1163/15685381-20191194
   Ficetola GF, 2016, MOL ECOL RESOUR, V16, P604, DOI 10.1111/1755-0998.12508
   García-Robledo C, 2013, PLOS ONE, V8, DOI 10.1371/journal.pone.0052967
   Gariepy TD, 2012, MOL ECOL RESOUR, V12, P646, DOI 10.1111/j.1755-0998.2012.03140.x
   Goldberg CS, 2018, SCI TOTAL ENVIRON, V633, P695, DOI 10.1016/j.scitotenv.2018.02.295
   Goldberg CS, 2016, METHODS ECOL EVOL, V7, P1299, DOI 10.1111/2041-210X.12595
   Granroth-Wilding H, 2017, BMC ECOL, V17, DOI 10.1186/s12898-017-0154-8
   Häder DP, 2015, PHOTOCH PHOTOBIO SCI, V14, P108, DOI 10.1039/c4pp90035a
   Handley LL, 2015, BIOL J LINN SOC, V115, P750, DOI 10.1111/bij.12516
   Havel JE, 2015, HYDROBIOLOGIA, V750, P147, DOI 10.1007/s10750-014-2166-0
   Hoffmann C, 2016, MOL ECOL, V25, P846, DOI 10.1111/mec.13535
   Hunter ME, 2018, ENDANGER SPECIES RES, V35, P101, DOI 10.3354/esr00880
   Ishige T, 2017, BIOL CONSERV, V210, P281, DOI 10.1016/j.biocon.2017.04.023
   Jerde CL, 2011, CONSERV LETT, V4, P150, DOI 10.1111/j.1755-263X.2010.00158.x
   Laurance WF, 2014, TRENDS ECOL EVOL, V29, P107, DOI 10.1016/j.tree.2013.12.001
   Lee PS, 2016, GENOME, V59, P1008, DOI 10.1139/gen-2015-0193
   LONGMIRE JL, 1992, AUK, V109, P522
   Lopes CM, 2015, HEREDITY, V114, P525, DOI 10.1038/hdy.2014.109
   Lopes CM, 2017, MOL ECOL RESOUR, V17, P904, DOI 10.1111/1755-0998.12643
   Mächler E, 2018, PLOS ONE, V13, DOI 10.1371/journal.pone.0195529
   Majaneva M, 2018, SCI REP-UK, V8, DOI 10.1038/s41598-018-23052-8
   Mammides C, 2016, BIOL CONSERV, V198, P78, DOI 10.1016/j.biocon.2016.03.030
   Matley JK, 2018, ECOL EVOL, V8, P9503, DOI 10.1002/ece3.4456
   MEYER L, 2019, OTLET INT NETWORK DI
   Michalski F, 2011, MOL ECOL RESOUR, V11, P862, DOI 10.1111/j.1755-0998.2011.03031.x
   Minamoto T, 2017, PLOS ONE, V12, DOI 10.1371/journal.pone.0173073
   Nichols RV, 2017, DIVERSITY-BASEL, V9, DOI 10.3390/d9030033
   Nukazawa K, 2018, ENVIRON SCI TECHNOL, V52, P10562, DOI 10.1021/acs.est.8b02293
   Parrondo M, 2018, J NAT CONSERV, V43, P95, DOI 10.1016/j.jnc.2018.02.006
   Pauls SU, 2014, FRESHWATER BIOL, V59, P1559, DOI 10.1111/fwb.12381
   Pilliod DS, 2014, MOL ECOL RESOUR, V14, P109, DOI 10.1111/1755-0998.12159
   Pochon X, 2017, PLOS ONE, V12, DOI 10.1371/journal.pone.0187636
   Quick J, 2016, NATURE, V530, P228, DOI 10.1038/nature16996
   Renshaw MA, 2015, MOL ECOL RESOUR, V15, P168, DOI 10.1111/1755-0998.12281
   Rey A, 2018, J SEA RES, V133, P134, DOI 10.1016/j.seares.2017.06.001
   Robson HLA, 2016, MOL ECOL RESOUR, V16, P922, DOI 10.1111/1755-0998.12505
   Rodgers TW, 2017, MOL ECOL RESOUR, V17, pe133, DOI 10.1111/1755-0998.12701
   Salter I, 2018, PLOS ONE, V13, DOI 10.1371/journal.pone.0192409
   Sasso T, 2017, BIOL CONSERV, V215, P225, DOI 10.1016/j.biocon.2017.09.015
   Schnell IB, 2015, FRONT ZOOL, V12, DOI 10.1186/s12983-015-0115-z
   Shogren AJ, 2016, J R SOC INTERFACE, V13, DOI 10.1098/rsif.2016.0290
   Sigsgaard EE, 2017, NAT ECOL EVOL, V1, DOI 10.1038/s41559-016-0004
   Simmons M, 2016, CAN J FISH AQUAT SCI, V73, P76, DOI 10.1139/cjfas-2015-0262
   Simpfendorfer CA, 2016, ENDANGER SPECIES RES, V30, P109, DOI 10.3354/esr00731
   Smart AS, 2016, METHODS ECOL EVOL, V7, P1291, DOI 10.1111/2041-210X.12598
   Spens J, 2017, METHODS ECOL EVOL, V8, P635, DOI 10.1111/2041-210X.12683
   Srivathsan A, 2016, FRONT ZOOL, V13, DOI 10.1186/s12983-016-0150-4
   Srivathsan A, 2015, MOL ECOL RESOUR, V15, P250, DOI 10.1111/1755-0998.12302
   Stat M, 2017, SCI REP-UK, V7, DOI 10.1038/s41598-017-12501-5
   Stewart K, 2017, CONSERV BIOL, V31, P1173, DOI 10.1111/cobi.12910
   Stoeckle BC, 2017, PLOS ONE, V12, DOI 10.1371/journal.pone.0189119
   Strayer DL, 2010, FRESHWATER BIOL, V55, P152, DOI 10.1111/j.1365-2427.2009.02380.x
   Strickler KM, 2015, BIOL CONSERV, V183, P85, DOI 10.1016/j.biocon.2014.11.038
   Thomas AC, 2018, METHODS ECOL EVOL, V9, P1379, DOI 10.1111/2041-210X.12994
   Thomas AC, 2016, MOL ECOL RESOUR, V16, P714, DOI 10.1111/1755-0998.12490
   Thomsen PF, 2015, BIOL CONSERV, V183, P4, DOI 10.1016/j.biocon.2014.11.019
   Torresdal JD, 2017, PLOS ONE, V12, DOI 10.1371/journal.pone.0168787
   Trebitz AS, 2017, J ENVIRON MANAGE, V202, P299, DOI 10.1016/j.jenvman.2017.07.045
   Turner CR, 2014, METHODS ECOL EVOL, V5, P676, DOI 10.1111/2041-210X.12206
   Uthicke S, 2018, CORAL REEFS, V37, P1229, DOI 10.1007/s00338-018-1734-6
   Valentini A, 2016, MOL ECOL, V25, P929, DOI 10.1111/mec.13428
   Wilcox TM, 2018, MOL ECOL RESOUR, V18, P1392, DOI 10.1111/1755-0998.12928
   Williams KE, 2017, PLOS ONE, V12, DOI 10.1371/journal.pone.0179282
   Williams Kelly E., 2016, BMC Research Notes, V9, P298, DOI [10.1186/s13104-016-2104-5, 10.1186/s13104-016-2104-5]
   Williams MR, 2017, PLOS ONE, V12, DOI 10.1371/journal.pone.0186462
   Xu CCY, 2015, PLOS ONE, V10, DOI 10.1371/journal.pone.0142503
   Yamanaka H, 2016, ECOL INDIC, V62, P147, DOI 10.1016/j.ecolind.2015.11.022
   Zinger L, 2019, MOL ECOL, V28, P1857, DOI 10.1111/mec.15060
NR 96
TC 49
Z9 56
U1 1
U2 69
PU WILEY
PI HOBOKEN
PA 111 RIVER ST, HOBOKEN 07030-5774, NJ USA
SN 1367-9430
EI 1469-1795
J9 ANIM CONSERV
JI Anim. Conserv.
PD DEC
PY 2020
VL 23
IS 6
BP 632
EP 645
DI 10.1111/acv.12583
EA MAR 2020
PG 14
WC Biodiversity Conservation; Ecology
WE Science Citation Index Expanded (SCI-EXPANDED)
SC Biodiversity & Conservation; Environmental Sciences & Ecology
GA PD1AE
UT WOS:000521808000001
DA 2025-12-19
ER

PT J
AU Hassan, S
   Bali, BS
   Yaseen, A
   Zaman, M
   Muneer, W
   Ganiee, SA
   Shah, AJ
   Ganai, BA
AF Hassan, Shahnawaz
   Bali, Bikram Singh
   Yaseen, Aarif
   Zaman, Muzafar
   Muneer, Wani
   Ganiee, Shahid Ahmad
   Shah, Abdul Jalil
   Ganai, Bashir Ahmad
TI Bridging the gaps through environmental DNA: A review of critical
   considerations for interpreting the biodiversity data in coral reef
   ecosystems
SO MARINE POLLUTION BULLETIN
LA English
DT Review
DE Marine biodiversity; Biodiversity monitoring; Coral reefs; Environmental
   DNA; eDNA; Climate change; Biological conservation
ID EDNA; ASSEMBLAGES; TOOL; COMMUNITIES; SEDIMENTS; BIOMASS
AB Coral reefs, the rainforests of the sea, are vital hotspots for marine biodiversity. However, the persistent challenge of climate change directly threatens the delicate balance of coral reef ecosystems, impacting myriad species and critical ecosystem services. Therefore, this comprehensive review critically discusses the associated challenges in assessing and preserving coral reef diversity, emphasizing the need for novel biomonitoring techniques due to the elusive and cryptic nature of many reef organisms. The review focuses on environmental DNA (eDNA) analysis as a non-invasive tool for coral species monitoring at various ecological levels. The review highlights that using eDNA in coral reef monitoring requires careful consideration of multiple factors, such as strategic assay development, optimization, and marker selection, substrate selection, and sample volume, which are critical for maximizing the probability of species detection. Moreover, integrating environmental RNA (eRNA) provides additional insights into temporal aspects advancing the coral reef biodiversity research and conservation efforts.
C1 [Hassan, Shahnawaz; Yaseen, Aarif; Zaman, Muzafar; Muneer, Wani; Ganiee, Shahid Ahmad] Univ Kashmir, Dept Environm Sci, Srinagar 190006, India.
   [Bali, Bikram Singh] Univ Kashmir, Dept Earth Sci, Srinagar 190006, India.
   [Shah, Abdul Jalil] Univ Kashmir, Dept Pharmaceut Sci, Srinagar 190006, India.
   [Ganai, Bashir Ahmad] Univ Kashmir, Ctr Res Dev, Srinagar 190006, India.
C3 University of Kashmir; University of Kashmir; University of Kashmir;
   University of Kashmir
RP Hassan, S (corresponding author), Univ Kashmir, Dept Environm Sci, Srinagar 190006, India.; Ganai, BA (corresponding author), Univ Kashmir, Ctr Res Dev, Srinagar 190006, India.
EM shahnawazhassan89@gmail.com; bbcganai@gmail.com
RI Ganai, Bashir/KII-4537-2024; Hassan, Shahnawaz/KRP-5659-2024; Shah,
   Abdul/ADO-7313-2022
OI SHAH, ABDUL JALIL/0000-0002-2120-0605; Hassan,
   Shahnawaz/0000-0002-4527-4211; 
FU University Grants Commission (UGC) [BININ01669533]
FX The Centre for Research and Development and Department of Environmental
   Science at the University of Kashmir is acknowledged by the authors for
   providing the resources that made it feasible to conduct this research.
   Shahnawaz Hassan thanks University Grants Commission (UGC) for funding
   his doctoral study (UGC beneficiary Code: BININ01669533) .
CR Adams CIM, 2019, GENES-BASEL, V10, DOI 10.3390/genes10030192
   Alexander JB, 2020, CORAL REEFS, V39, P159, DOI 10.1007/s00338-019-01875-9
   Armbrecht LH, 2019, EARTH-SCI REV, V196, DOI 10.1016/j.earscirev.2019.102887
   Azarian C, 2021, ENVIRON DNA, V3, P541, DOI [10.1002/edn3.143, DOI 10.1002/EDN3.143, 10.1002/edn3.143]
   Baker CS, 2018, FRONT MAR SCI, V5, DOI 10.3389/fmars.2018.00133
   Banerjee P, 2021, BIOLOGY-BASEL, V10, DOI 10.3390/biology10121223
   Barnes MA, 2016, CONSERV GENET, V17, P1, DOI 10.1007/s10592-015-0775-4
   Beng KC, 2020, BIODIVERS CONSERV, V29, P2089, DOI 10.1007/s10531-020-01980-0
   Berry TE, 2019, PLOS GENET, V15, DOI 10.1371/journal.pgen.1007943
   Bessey C, 2023, LIMNOL OCEANOGR-METH, V21, P594, DOI 10.1002/lom3.10567
   Bessey C, 2020, ENVIRON DNA, V2, P493, DOI [10.1002/edn3.74, 10.1002/edn3.74, DOI 10.1002/EDN3.74]
   Birkeland C, 2017, CORAL REEFS, V36, P1, DOI 10.1007/s00338-016-1535-8
   Boström-Einarsson L, 2020, PLOS ONE, V15, DOI 10.1371/journal.pone.0226631
   Boussarie G, 2018, SCI ADV, V4, DOI 10.1126/sciadv.aap9661
   Brodnicke OB, 2024, ENVIRON DNA, V6, DOI 10.1002/edn3.545
   Broman E, 2021, MOL ECOL, V30, P3023, DOI 10.1111/mec.15561
   Buxton AS, 2017, SCI REP-UK, V7, DOI 10.1038/srep46294
   Callahan BJ, 2016, NAT METHODS, V13, P581, DOI [10.1038/NMETH.3869, 10.1038/nmeth.3869]
   Cantera I, 2019, SCI REP-UK, V9, DOI 10.1038/s41598-019-39399-5
   Card DC, 2021, ANNU REV GENET, V55, P633, DOI 10.1146/annurev-genet-071719-020506
   Casey JM, 2019, METHODS ECOL EVOL, V10, P1157, DOI 10.1111/2041-210X.13206
   Chariton AA, 2010, FRONT ECOL ENVIRON, V8, P233, DOI 10.1890/090115
   Cheal AJ, 2021, J ENVIRON MANAGE, V289, DOI 10.1016/j.jenvman.2021.112375
   Chen QM, 2021, IEEE INT CONF COMP V, P3686, DOI 10.1109/ICCVW54120.2021.00412
   Cissell EC, 2021, SCI TOTAL ENVIRON, V755, DOI 10.1016/j.scitotenv.2020.142719
   Clare EL, 2022, CURR BIOL, V32, P693, DOI 10.1016/j.cub.2021.11.064
   Clark BC, 2020, LIFE-BASEL, V10, DOI 10.3390/life10110278
   Cole VJ, 2022, ENVIRON DNA, V4, P50, DOI 10.1002/edn3.190
   Comtet T, 2015, BIOL INVASIONS, V17, P905, DOI 10.1007/s10530-015-0854-y
   Cowart DA, 2018, MAR GENOM, V37, P148, DOI 10.1016/j.margen.2017.11.003
   Cristescu ME, 2019, TRENDS ECOL EVOL, V34, P694, DOI 10.1016/j.tree.2019.05.003
   Danovaro R, 2021, RESTOR ECOL, V29, DOI 10.1111/rec.13432
   Deagle BE, 2014, BIOL LETTERS, V10, DOI 10.1098/rsbl.2014.0562
   Deiner K, 2017, MOL ECOL, V26, P5872, DOI 10.1111/mec.14350
   DiBattista JD, 2022, ENVIRON DNA, V4, P206, DOI 10.1002/edn3.252
   DiBattista JD, 2019, PEERJ, V7, DOI 10.7717/peerj.6379
   DiBattista JD, 2017, CORAL REEFS, V36, P1245, DOI 10.1007/s00338-017-1618-1
   Doi H, 2017, FRESHWATER BIOL, V62, P30, DOI 10.1111/fwb.12846
   Domaizon I, 2017, J PALEOLIMNOL, V58, P1, DOI 10.1007/s10933-017-9958-y
   Doyle J, 2021, ENVIRON DNA, V3, P323, DOI [10.1002/edn3.123, 10.1002/edn3.123, DOI 10.1002/EDN3.123]
   Doyle JR, 2017, MAR BIOL, V164, DOI 10.1007/s00227-017-3206-x
   Dugal L, 2023, CORAL REEFS, V42, P17, DOI 10.1007/s00338-022-02301-3
   Dugal L, 2022, MOL ECOL RESOUR, V22, P56, DOI 10.1111/1755-0998.13451
   Dunn N, 2023, ECOL INDIC, V154, DOI 10.1016/j.ecolind.2023.110718
   Eble JA, 2020, ADV MAR BIOL, V86, P141, DOI 10.1016/bs.amb.2020.01.001
   Elbrecht V, 2015, PLOS ONE, V10, DOI 10.1371/journal.pone.0130324
   Everett MV, 2018, DEEP-SEA RES PT II, V150, P229, DOI 10.1016/j.dsr2.2017.09.008
   Fediajevaite J, 2021, ECOL EVOL, V11, P4803, DOI 10.1002/ece3.7382
   Ficetola GF, 2008, BIOL LETTERS, V4, P423, DOI 10.1098/rsbl.2008.0118
   Flower J, 2017, ECOL INDIC, V72, P848, DOI 10.1016/j.ecolind.2016.09.003
   Froslev TG, 2017, NAT COMMUN, V8, DOI 10.1038/s41467-017-01312-x
   Gelis ERE, 2021, ENVIRON BIOL FISH, V104, P887, DOI 10.1007/s10641-021-01118-3
   Goatley CHR, 2017, CURR BIOL, V27, pR452, DOI 10.1016/j.cub.2017.03.051
   Gold Z, 2021, MOL ECOL RESOUR, V21, P2546, DOI 10.1111/1755-0998.13450
   Goldberg CS, 2016, METHODS ECOL EVOL, V7, P1299, DOI 10.1111/2041-210X.12595
   Hansen BK, 2018, FISH FISH, V19, P751, DOI 10.1111/faf.12286
   Hassan S, 2024, ENVIRON RES, V252, DOI 10.1016/j.envres.2024.118963
   Hassan S, 2023, PLANTA, V258, DOI 10.1007/s00425-023-04267-0
   Hassan S, 2022, BIOLOGY-BASEL, V11, DOI 10.3390/biology11091297
   Hassan S, 2022, INT J ENV RES PUB HE, V19, DOI 10.3390/ijerph19159445
   Haupt P., 2020, Doctoral dissertation
   Hebert Paul D. N., 2003, Proceedings of the Royal Society Biological Sciences Series B, V270, pS96
   Hebert PDN, 2003, P ROY SOC B-BIOL SCI, V270, pS96, DOI [10.1098/rsbl.2003.0025, 10.1098/rspb.2002.2218]
   Hilmi N, 2023, FRONT ENVIRON ECON, V2, DOI 10.3389/frevc.2023.1110214
   Hoban ML, 2023, MOL ECOL, V32, P5590, DOI 10.1111/mec.17140
   Holdaway RJ, 2017, NEW ZEAL J ECOL, V41, P251, DOI 10.20417/nzjecol.41.28
   Hollatz C, 2017, GENOME, V60, P260, DOI 10.1139/gen-2015-0220
   Hu YH, 2022, MBIO, V13, DOI 10.1128/mbio.02444-21
   Ikert H, 2021, FRONT PHYSIOL, V11, DOI 10.3389/fphys.2020.588313
   Ikert H, 2020, COMP BIOCHEM PHYS D, V33, DOI 10.1016/j.cbd.2019.100634
   Jensen MR, 2021, MOL ECOL RESOUR, V21, P690, DOI 10.1111/1755-0998.13293
   Jeunen GJ, 2019, MOL ECOL RESOUR, V19, P426, DOI 10.1111/1755-0998.12982
   Jo T, 2017, MOL ECOL RESOUR, V17, pe25, DOI 10.1111/1755-0998.12685
   Joseph C, 2022, HYDROBIOLOGIA, V849, P4119, DOI 10.1007/s10750-022-04959-w
   Kaplan MB, 2015, MAR ECOL PROG SER, V533, P93, DOI 10.3354/meps11382
   Koziol A, 2019, MOL ECOL RESOUR, V19, P366, DOI 10.1111/1755-0998.12971
   Kumar G, 2022, ENVIRON DNA, V4, P167, DOI 10.1002/edn3.235
   Kumar G, 2020, MOL ECOL RESOUR, V20, P29, DOI 10.1111/1755-0998.13107
   Kutti T, 2020, FRONT MAR SCI, V7, DOI 10.3389/fmars.2020.00446
   Kwong SLT, 2021, MAR BIOL, V168, DOI 10.1007/s00227-021-03896-x
   Ladoukakis ED, 2017, J BIOL RES-THESSALON, V24, DOI 10.1186/s40709-017-0060-4
   Lamb PD, 2022, MOL ECOL RESOUR, V22, P2494, DOI 10.1111/1755-0998.13627
   León-Zayas R, 2020, PEERJ, V8, DOI 10.7717/peerj.10026
   Leray M, 2012, CORAL REEFS, V31, P383, DOI 10.1007/s00338-011-0845-0
   Leray M, 2019, P NATL ACAD SCI USA, V116, P22651, DOI 10.1073/pnas.1911714116
   Leray M, 2018, BIOINFORMATICS, V34, P3753, DOI 10.1093/bioinformatics/bty454
   Levy N, 2023, SCI TOTAL ENVIRON, V856, DOI 10.1016/j.scitotenv.2022.159051
   Levy N, 2022, SCI TOTAL ENVIRON, V830, DOI 10.1016/j.scitotenv.2022.154749
   Lin Y, 2022, FRONT ECOL EVOL, V10, DOI 10.3389/fevo.2022.874558
   Loughlin CM, 2024, MAR BIODIVERS, V54, DOI 10.1007/s12526-024-01415-x
   Machida R J., 2012, PCR primers for metazoan nuclear 18S and 28S ribosomal DNA sequences
   Madduppa H, 2021, BIODIVERS CONSERV, V30, P3087, DOI 10.1007/s10531-021-02237-0
   Majaneva M, 2018, SCI REP-UK, V8, DOI 10.1038/s41598-018-23052-8
   Margaryan A, 2021, ENVIRON DNA, V3, P472, DOI [10.1002/edn3.138, 10.1002/edn3.138, DOI 10.1002/EDN3.138]
   Mariani S, 2021, CONSERV SCI PRACT, V3, DOI 10.1111/csp2.407
   Marques V, 2021, DIVERS DISTRIB, V27, P1880, DOI 10.1111/ddi.13142
   Marshall NT, 2021, SCI REP-UK, V11, DOI 10.1038/s41598-021-82205-4
   Marwayana ON, 2022, ENVIRON DNA, V4, P222, DOI 10.1002/edn3.257
   Mathon L, 2022, P ROY SOC B-BIOL SCI, V289, DOI 10.1098/rspb.2022.0162
   Mauvisseau Q, 2019, SCI REP-UK, V9, DOI 10.1038/s41598-019-50571-9
   McColl-Gausden EF, 2021, MOL ECOL, V30, P3111, DOI 10.1111/mec.15644
   Meekan M, 2017, FRONT MAR SCI, V4, DOI 10.3389/fmars.2017.00420
   Meiklejohn KA, 2019, PLOS ONE, V14, DOI 10.1371/journal.pone.0217084
   Mellin C, 2020, ECOL APPL, V30, DOI 10.1002/eap.2122
   Miya M, 2015, ROY SOC OPEN SCI, V2, DOI 10.1098/rsos.150088
   Mousavi-Derazmahalleh M, 2021, MOL ECOL RESOUR, V21, P1697, DOI 10.1111/1755-0998.13356
   Nelson CR., 2024, STANDARDS PRACTICE G
   Nester GM, 2020, ENVIRON DNA, V2, P614, DOI [10.1002/edn3.93, 10.1002/edn3.93, DOI 10.1002/EDN3.93]
   Nichols PK, 2022, ENVIRON DNA, V4, P93, DOI 10.1002/edn3.203
   Nichols PK, 2019, ENVIRON DNA, V1, P40, DOI [10.1002/edn3.8, DOI 10.1002/EDN3.8, 10.1002/edn3.8]
   Nishitsuji K, 2023, P ROY SOC B-BIOL SCI, V290, DOI 10.1098/rspb.2023.0026
   Obura DO, 2019, FRONT MAR SCI, V6, DOI 10.3389/fmars.2019.00580
   Oka SI, 2021, ENVIRON DNA, V3, P55, DOI [10.1002/edn3.132, DOI 10.1002/EDN3.132, 10.1002/edn3.132]
   Oladi M, 2022, MAR POLLUT BULL, V184, DOI 10.1016/j.marpolbul.2022.114143
   Parducci L, 2017, NEW PHYTOL, V214, P924, DOI 10.1111/nph.14470
   Parsons KM, 2018, ROY SOC OPEN SCI, V5, DOI 10.1098/rsos.180537
   Pearman JK, 2016, MAR ENVIRON RES, V118, P20, DOI 10.1016/j.marenvres.2016.04.011
   Pérez-Fleitas E, 2023, SCI REP-UK, V13, DOI 10.1038/s41598-023-47675-8
   Petit-Marty N, 2023, FRONT MAR SCI, V10, DOI 10.3389/fmars.2023.1061530
   Pinfield R, 2019, ENVIRON DNA, V1, P316, DOI [10.1002/edn3.32, 10.1002/edn3.32, DOI 10.1002/EDN3.32, 10.1002]
   Pochon X, 2017, PLOS ONE, V12, DOI 10.1371/journal.pone.0187636
   Pochon X, 2013, PLOS ONE, V8, DOI 10.1371/journal.pone.0073935
   Port JA, 2016, MOL ECOL, V25, P527, DOI 10.1111/mec.13481
   Principe A., 2017, Traversing the Challenges, P48
   Purcell SW, 2014, P ROY SOC B-BIOL SCI, V281, DOI 10.1098/rspb.2013.3296
   Quince C, 2017, NAT BIOTECHNOL, V35, P833, DOI 10.1038/nbt.3935
   Reimer JD, 2023, P ROY SOC B-BIOL SCI, V290, DOI 10.1098/rspb.2023.0605
   Richards Z.T., 2022, Environmental DNA for biodiversity monitoring of coral reefs, coral reef conservation and restoration in the omics age, P203
   Richards ZT, 2018, PEERJ, V6, DOI 10.7717/peerj.4747
   Richards ZT, 2013, CORAL REEFS, V32, P287, DOI 10.1007/s00338-012-0963-3
   Richardson LE, 2017, ENVIRON BIOL FISH, V100, P193, DOI 10.1007/s10641-016-0571-0
   Rose JP, 2019, PLOS ONE, V14, DOI 10.1371/journal.pone.0219244
   Rourke ML, 2022, ENVIRON DNA, V4, P9, DOI 10.1002/edn3.185
   Rowden AA, 2017, FRONT MAR SCI, V4, DOI 10.3389/fmars.2017.00335
   Sambrook K, 2019, FISH FISH, V20, P903, DOI 10.1111/faf.12383
   Santamaria M, 2012, BRIEF BIOINFORM, V13, P682, DOI 10.1093/bib/bbs036
   Sato M, 2021, SCI REP-UK, V11, DOI 10.1038/s41598-021-98926-5
   Sato Y, 2018, MOL BIOL EVOL, V35, P1553, DOI 10.1093/molbev/msy074
   Saxena A., 2015, BIOL CHEM RES, P187
   Schadewell Y, 2021, FRONT MAR SCI, V8, DOI 10.3389/fmars.2021.668822
   Schulze A, 2020, FRONT MAR SCI, V7, DOI 10.3389/fmars.2020.00447
   Shearer TL, 2002, MOL ECOL, V11, P2475, DOI 10.1046/j.1365-294X.2002.01652.x
   Shen EW, 2024, REG STUD MAR SCI, V71, DOI 10.1016/j.rsma.2024.103432
   Shinzato C, 2018, FRONT MAR SCI, V5, DOI 10.3389/fmars.2018.00028
   Sigsgaard EE, 2020, EVOL APPL, V13, P245, DOI 10.1111/eva.12882
   Sigsgaard EE, 2017, NAT ECOL EVOL, V1, DOI 10.1038/s41559-016-0004
   Silliman BR, 2023, FRONT MAR SCI, V10, DOI 10.3389/fmars.2023.1250022
   Sinniger F, 2016, FRONT MAR SCI, V3, DOI 10.3389/fmars.2016.00092
   So KYK, 2020, ECOSPHERE, V11, DOI 10.1002/ecs2.3193
   Spens J, 2017, METHODS ECOL EVOL, V8, P635, DOI 10.1111/2041-210X.12683
   Staats M, 2016, ANAL BIOANAL CHEM, V408, P4615, DOI 10.1007/s00216-016-9595-8
   Stat M, 2019, CONSERV BIOL, V33, P196, DOI 10.1111/cobi.13183
   Stat M, 2017, SCI REP-UK, V7, DOI 10.1038/s41598-017-12501-5
   Stauffer S, 2021, ECOL EVOL, V11, P14630, DOI 10.1002/ece3.8150
   Strader ME, 2021, MAR BIODIVERS, V51, DOI 10.1007/s12526-020-01159-4
   Székely D, 2021, ENVIRON DNA, V3, P248, DOI [10.1002/edn3.176, 10.1002/edn3.176, DOI 10.1002/EDN3.176]
   Taberlet P, 2018, ENVIRONMENTAL DNA: FOR BIODIVERSITY RESEARCH AND MONITORING
   Takahashi M, 2023, SCI TOTAL ENVIRON, V873, DOI 10.1016/j.scitotenv.2023.162322
   Tan G, 2019, SCI REP-UK, V9, DOI 10.1038/s41598-019-39076-7
   Tan LT, 2023, MAR DRUGS, V21, DOI 10.3390/md21030174
   Teletchea F, 2009, REV FISH BIOL FISHER, V19, P265, DOI 10.1007/s11160-009-9107-4
   Tepper F., 2022, The Palgrave Handbook of Environmental Restorative Justice, P275, DOI [DOI 10.1007/978-3-031-04223-212, 10.1007/978-3-031-04223-212]
   Thompson LR, 2023, CURR OPIN BIOTECH, V81, DOI 10.1016/j.copbio.2023.102936
   Thomsen PF, 2015, BIOL CONSERV, V183, P4, DOI 10.1016/j.biocon.2014.11.019
   Timmers MA, 2022, ENVIRON DNA, V4, P239, DOI 10.1002/edn3.163
   Tsuri K, 2021, ENVIRON DNA, V3, P14, DOI [10.1002/edn3.169, 10.1002/edn3.169, DOI 10.1002/EDN3.169]
   Turner CR, 2015, BIOL CONSERV, V183, P93, DOI 10.1016/j.biocon.2014.11.017
   Uesaka K, 2022, J BIOSCI BIOENG, V134, P363, DOI 10.1016/j.jbiosc.2022.08.004
   Uthicke S, 2019, MAR BIOL, V166, DOI 10.1007/s00227-019-3582-5
   Uthicke S, 2018, CORAL REEFS, V37, P1229, DOI 10.1007/s00338-018-1734-6
   van der Loos LM, 2021, MOL ECOL, V30, P3270, DOI 10.1111/mec.15592
   Veilleux HD, 2021, SCI TOTAL ENVIRON, V782, DOI 10.1016/j.scitotenv.2021.146891
   Vivier B, 2021, GLOB ECOL CONSERV, V27, DOI 10.1016/j.gecco.2021.e01538
   von Ammon U, 2019, FRONT MAR SCI, V6, DOI 10.3389/fmars.2019.00621
   Wagner D, 2020, FRONT MAR SCI, V7, DOI 10.3389/fmars.2020.567428
   West K, 2021, DIVERS DISTRIB, V27, P1942
   West KM, 2022, ENVIRON DNA, V4, P34, DOI 10.1002/edn3.184
   West KM, 2020, MOL ECOL, V29, P1069, DOI 10.1111/mec.15382
   Wood SA, 2019, MOL ECOL RESOUR, V19, P1407, DOI 10.1111/1755-0998.13055
   Woodhead AJ, 2019, FUNCT ECOL, V33, P1023, DOI 10.1111/1365-2435.13331
   Zainuddin M, 2017, PLOS ONE, V12, DOI 10.1371/journal.pone.0185601
   Zamani NP, 2022, ENVIRON BIOL FISH, V105, P971, DOI 10.1007/s10641-022-01274-0
   Zhang CX, 2024, MICROCHEM J, V207, DOI 10.1016/j.microc.2024.111775
NR 183
TC 3
Z9 3
U1 17
U2 39
PU PERGAMON-ELSEVIER SCIENCE LTD
PI OXFORD
PA THE BOULEVARD, LANGFORD LANE, KIDLINGTON, OXFORD OX5 1GB, ENGLAND
SN 0025-326X
EI 1879-3363
J9 MAR POLLUT BULL
JI Mar. Pollut. Bull.
PD DEC
PY 2024
VL 209
AR 117242
DI 10.1016/j.marpolbul.2024.117242
EA NOV 2024
PN B
PG 15
WC Environmental Sciences; Marine & Freshwater Biology
WE Science Citation Index Expanded (SCI-EXPANDED)
SC Environmental Sciences & Ecology; Marine & Freshwater Biology
GA L8E9Y
UT WOS:001353011800001
PM 39509908
DA 2025-12-19
ER

PT J
AU Liu, QY
AF Liu, Qingyang
TI Application of Environmental DNA in the Air for Monitoring Biodiversity
SO SUSTAINABILITY
LA English
DT Review
DE eDNA; airborne; biodiversity; standardized monitoring systems
ID CONSERVATION; ABUNDANCE
AB There is a profound interdependence between biodiversity and the UN Sustainable Development Goals (SDGs). Biodiversity underpins the functioning of global ecosystems and human welfare, and the achievement of numerous SDGs is directly or indirectly linked to protecting and sustainably managing biodiversity. In recent years, environmental DNA (eDNA) technology has exerted a great impact in the field of biodiversity monitoring. Airborne eDNA plays a significant role due to its non-invasive nature and the ability to monitor multiple taxonomic groups simultaneously. This review summarizes the technical principles, sampling methods, data analysis strategies of airborne eDNA and its application in biodiversity monitoring. In addition, it discusses the current technical challenges (e.g., pollution control, degradation mechanisms, and quantitative analysis) in the field, as well as future development directions, including optimizing sampling strategies, developing specific primers, integrating environmental RNA (eRNA), and establishing standardized monitoring systems. This review aims to provide a comprehensive assessment of airborne eDNA technology to promote airborne wide application of eDNA in global biodiversity monitoring.
C1 [Liu, Qingyang] Nanjing Forestry Univ, Coll Ecol & Environm, Nanjing 210037, Peoples R China.
C3 Nanjing Forestry University
RP Liu, QY (corresponding author), Nanjing Forestry Univ, Coll Ecol & Environm, Nanjing 210037, Peoples R China.
EM qyliu@njfu.edu.cn
RI ; Liu, Qingyang/I-7206-2015
OI Liu, Qingyang/0000-0003-3193-5856; 
CR Abrego N, 2024, NATURE, V631, P835, DOI 10.1038/s41586-024-07658-9
   Amarasiri M, 2021, SCI TOTAL ENVIRON, V796, DOI 10.1016/j.scitotenv.2021.148810
   Bell KL, 2024, SCI TOTAL ENVIRON, V926, DOI 10.1016/j.scitotenv.2024.171810
   Berezin CT, 2024, TRENDS BIOTECHNOL, V42, P1002, DOI 10.1016/j.tibtech.2024.02.002
   Bhattacharjee S, 2025, ENVIRON RES, V273, DOI 10.1016/j.envres.2025.121218
   Bohmann K, 2023, TRENDS ECOL EVOL, V38, P119, DOI 10.1016/j.tree.2022.11.006
   Burrascano S, 2021, ECOL INDIC, V132, DOI 10.1016/j.ecolind.2021.108266
   Callaghan CT, 2024, TRENDS ECOL EVOL, V39, P515, DOI 10.1016/j.tree.2024.01.012
   Cananzi Gabriele, 2025, Sci Total Environ, V974, P179247, DOI [10.1016/j.scitotenv.2025.179247, 10.1016/j.scitotenv.2025.179247]
   Chen XY, 2024, ENVIRON INT, V187, DOI 10.1016/j.envint.2024.108706
   Clare EL, 2022, CURR BIOL, V32, P693, DOI 10.1016/j.cub.2021.11.064
   de Groot GA, 2021, ENVIRON INT, V154, DOI 10.1016/j.envint.2021.106551
   Diniz JAF, 2024, PERSPECT ECOL CONSER, V22, P15, DOI 10.1016/j.pecon.2024.01.006
   Doi H, 2017, FRESHWATER BIOL, V62, P30, DOI 10.1111/fwb.12846
   Duarte S, 2023, SCI TOTAL ENVIRON, V904, DOI 10.1016/j.scitotenv.2023.166675
   Feist SM, 2021, HARMFUL ALGAE, V110, DOI 10.1016/j.hal.2021.102124
   Granqvist E, 2025, CURR OPIN ENV SUST, V73, DOI 10.1016/j.cosust.2025.101517
   Gusareva ES, 2019, P NATL ACAD SCI USA, V116, P23299, DOI 10.1073/pnas.1908493116
   Huang SQ, 2022, J ENVIRON MANAGE, V323, DOI 10.1016/j.jenvman.2022.116310
   Jo TS, 2025, ECOL INDIC, V174, DOI [10.1016/j.ecolind.2025.113469, 10.1016/j.ecolind.2025.113469]
   Johnson CN, 2017, SCIENCE, V356, P270, DOI 10.1126/science.aam9317
   Johnson MD, 2023, ENVIRON DNA, V5, P375, DOI 10.1002/edn3.388
   Johnson MD, 2019, PLOS ONE, V14, DOI 10.1371/journal.pone.0225262
   Ke Y, 2025, AVIAN RES, V16, DOI 10.1016/j.avrs.2025.100235
   Littlefair JE, 2023, CURR BIOL, V33, pR426, DOI 10.1016/j.cub.2023.04.036
   Lopes-Lima M, 2025, ONE EARTH, V8, DOI 10.1016/j.oneear.2025.101244
   Lunghi E, 2022, SCI TOTAL ENVIRON, V826, DOI 10.1016/j.scitotenv.2022.154022
   Lynggaard C, 2024, MOL ECOL RESOUR, V24, DOI 10.1111/1755-0998.13840
   Lynggaard C, 2022, CURR BIOL, V32, P701, DOI 10.1016/j.cub.2021.12.014
   Naputo CFP, 2024, REG STUD MAR SCI, V77, DOI 10.1016/j.rsma.2024.103642
   Newton JP, 2023, ENVIRON DNA, V5, P488, DOI 10.1002/edn3.399
   Polling M, 2024, ENVIRON DNA, V6, DOI 10.1002/edn3.591
   Pumkaeo P, 2021, PEERJ, V9, DOI 10.7717/peerj.10862
   Ramesh V, 2023, BIOL CONSERV, V282, DOI 10.1016/j.biocon.2023.110071
   Rishan ST, 2023, Environmental Advances, V12, P100370, DOI [10.1016/j.envadv.2023.100370, 10.1016/j.envadv.2023.100370, DOI 10.1016/J.ENVADV.2023.100370]
   Ruppert KM, 2019, GLOB ECOL CONSERV, V17, DOI 10.1016/j.gecco.2019.e00547
   Saccò M, 2022, SCI TOTAL ENVIRON, V820, DOI 10.1016/j.scitotenv.2022.153223
   Sahu A, 2025, ECOL INDIC, V173, DOI 10.1016/j.ecolind.2025.113441
   Sahu A, 2023, J NAT CONSERV, V71, DOI 10.1016/j.jnc.2022.126325
   Sajjad B, 2023, ENVIRON POLLUT, V336, DOI 10.1016/j.envpol.2023.122473
   Shuai HM, 2025, AVIAN RES, V16, DOI [10.1016/j.avrs.2025.100236, 10.1016/j.avrs.2025.100236]
   Silveira P, 2025, BIOL CONSERV, V305, DOI 10.1016/j.biocon.2025.111098
   Suuri B, 2021, J ARID ENVIRON, V188, DOI 10.1016/j.jaridenv.2020.104409
   Vanni MJ, 2016, ECOLOGY, V97, P3460, DOI 10.1002/ecy.1582
   Varrella S, 2025, ENVIRON INT, V199, DOI 10.1016/j.envint.2025.109489
   Waymire E, 2024, TRENDS PARASITOL, V40, P477, DOI 10.1016/j.pt.2024.04.012
   Weidlich-Rau M, 2025, ECOL INFORM, V87, DOI 10.1016/j.ecoinf.2025.103102
   Zhang Y, 2020, ENVIRON INT, V135, DOI 10.1016/j.envint.2019.105307
NR 48
TC 0
Z9 0
U1 32
U2 32
PU MDPI
PI BASEL
PA MDPI AG, Grosspeteranlage 5, CH-4052 BASEL, SWITZERLAND
EI 2071-1050
J9 SUSTAINABILITY-BASEL
JI Sustainability
PD JUN 16
PY 2025
VL 17
IS 12
AR 5530
DI 10.3390/su17125530
PG 19
WC Green & Sustainable Science & Technology; Environmental Sciences;
   Environmental Studies
WE Science Citation Index Expanded (SCI-EXPANDED); Social Science Citation Index (SSCI)
SC Science & Technology - Other Topics; Environmental Sciences & Ecology
GA 4EV3B
UT WOS:001516329100001
OA gold
DA 2025-12-19
ER

PT J
AU Granqvist, E
   Goodsell, RM
   Töpel, M
   Ronquist, F
AF Granqvist, Emma
   Goodsell, Robert M.
   Topel, Mats
   Ronquist, Fredrik
TI The transformative potential of eDNA-based biodiversity impact
   assessment
SO CURRENT OPINION IN ENVIRONMENTAL SUSTAINABILITY
LA English
DT Article
ID ENVIRONMENTAL DNA
AB Biodiversity impact assessments aim to enable market actors, regulators, and political agents to effectively steer human activities in a more sustainable direction. However, current biodiversity impact assessments often rely on biased, incomplete, or indirect data. We review the potential of addressing these shortcomings using emerging methods based on environmental DNA (eDNA). The eDNA technologies are developing rapidly, and DNA metabarcoding is now sufficiently mature to allow cost-effective, standardized recording of detailed local biodiversity data. The eDNA data allow computation of a wide range of the essential biodiversity variables, and open data reporting mechanisms are already in place. If companies were required to collect and openly report eDNA data documenting their impact, they could optimize biodiversity outcomes in relation to productivity and other factors in a fast development cycle. Simultaneously, publicly funded research could focus on analyzing the data and successively refining actionable metrics based on fundamental ecological principles.
C1 [Granqvist, Emma; Goodsell, Robert M.; Ronquist, Fredrik] Swedish Museum Nat Hist, Dept Bioinformat & Genet, Box 50007, SE-10405 Stockholm, Sweden.
   [Topel, Mats] IVL Swedish Environm Res Inst, Box 53021, SE-40014 Gothenburg, Sweden.
C3 Swedish Museum of Natural History; IVL Swedish Environmental Research
   Institute
RP Granqvist, E (corresponding author), Swedish Museum Nat Hist, Dept Bioinformat & Genet, Box 50007, SE-10405 Stockholm, Sweden.
EM Emma.Granqvist@nrm.se
OI Granqvist, Emma/0000-0002-1513-1674
FU Mistra - the Swedish Foundation for Strategic Environmental Research
   [DIA 2020/10]; Knut and Alice Wallenberg Foundation [2017.088]
FX We thank Beatrice Crona at Stockholm Resilience Center for her input
   regarding the section Current biodiversity impact assessment tools .
   This research was conducted under the Finance to Revive Biodiversity
   (FinBio) program, financed by Mistra - the Swedish Foundation for
   Strategic Environmental Research (DIA 2020/10) . RG has also received
   funding from the Knut and Alice Wallenberg Foundation grant 2017.088
   awarded to FR for the Insect Biome Atlas project.
CR Altermatt F, 2020, OIKOS, V129, P607, DOI 10.1111/oik.06806
   Andres KJ, 2023, ENVIRON DNA, V5, P146, DOI 10.1002/edn3.366
   Arla, 2024, "How Arla Farmers Are Rewarded for Their Sustainability Activities."
   Bennett EM, 2016, FRONT ECOL ENVIRON, V14, P441, DOI 10.1002/fee.1309
   Boyd RJ, 2023, TRENDS ECOL EVOL, V38, P521, DOI 10.1016/j.tree.2023.01.001
   Brondizio S., 2019, GLOBAL ASSESSMENT RE, DOI DOI 10.5281/ZENODO.3831673
   Ceballos G, 2018, SCIENCE, V360, P1080, DOI 10.1126/science.aau0191
   Chapman M, 2024, SCIENCE, V383, P34, DOI 10.1126/science.adh8874
   Chausson A, 2023, PLOS CLIM, V2, DOI 10.1371/journal.pclm.0000169
   Chua PYS, 2023, TRENDS GENET, V39, P531, DOI 10.1016/j.tig.2023.02.012
   Clare EL, 2022, CURR BIOL, V32, P693, DOI 10.1016/j.cub.2021.11.064
   Compson ZG, 2020, FRONT ECOL EVOL, V8, DOI 10.3389/fevo.2020.581835
   Damiani M, 2023, ENVIRON IMPACT ASSES, V101, DOI 10.1016/j.eiar.2023.107134
   Dasgupta P., 2021, The Economics of Biodiversity: The Dasgupta Review
   Dee LE, 2023, NAT COMMUN, V14, DOI 10.1038/s41467-023-37194-5
   Ducros A., 2022, Biocredits to Finance Nature and People
   Finance for Biodiversity Foundation, Guide on Biodiversity Measurement Approaches, V3rd
   Flammer C, 2023, Finance Working Paper No 905/2023, DOI 10.2139/ssrn.4379451
   Garel A, 2024, REV FINANC, V28, P1151, DOI 10.1093/rof/rfae010
   Hebert PDN, 2016, PHILOS T R SOC B, V371, DOI 10.1098/rstb.2015.0333
   Hillebrand H, 2018, J APPL ECOL, V55, P169, DOI 10.1111/1365-2664.12959
   Hochkirch A, 2022, European red list of insect taxonomists
   Iwaszkiewicz-Eggebrecht E, 2024, PHILOS T R SOC B, V379, DOI 10.1098/rstb.2023.0118
   Iwaszkiewicz-Eggebrecht E, 2023, PLOS ONE, V18, DOI 10.1371/journal.pone.0286272
   Karlsson D, 2020, BIODIVERS DATA J, V8, DOI 10.3897/BDJ.8.e47255
   Karolyi GA, 2023, FINANC MANAGE, V52, P231, DOI 10.1111/fima.12417
   Kashyap S, Current Opinion in Environmental Sustainability
   Katic PG, 2023, BIOL CONSERV, V277, DOI 10.1016/j.biocon.2022.109831
   King AC, 2022, J ENVIRON MANAGE, V302, DOI 10.1016/j.jenvman.2021.113929
   Linsley P, 2023, NAT ECOL EVOL, V7, P1343, DOI 10.1038/s41559-023-02113-w
   Locke Harvey., 2021, A nature-positive world: the global goal for nature
   Luque-Lora R, 2024, ENVIRON SCI POLICY, V159, DOI 10.1016/j.envsci.2024.103827
   Lynggaard C, 2022, CURR BIOL, V32, P701, DOI 10.1016/j.cub.2021.12.014
   Mair L, 2021, NAT ECOL EVOL, V5, P836, DOI 10.1038/s41559-021-01432-0
   Martin LJ, 2012, FRONT ECOL ENVIRON, V10, P195, DOI 10.1890/110154
   Miraldo A., 2024, Data of the Insect Biome Atlas: A Metabarcoding Survey of the Terrestrial Arthropods of Sweden and Madagascar, DOI [10.1101/2024.10.24.619818, DOI 10.1101/2024.10.24.619818]
   Naeem S, 2016, P ROY SOC B-BIOL SCI, V283, DOI 10.1098/rspb.2016.2091
   Nedopil C, 2023, BUS STRATEG ENVIRON, V32, P1619, DOI 10.1002/bse.3208
   Nilsson RH, 2022, METABARCOD METAGENOM, V6, P239, DOI 10.3897/mbmg.6.84960
   OGRAM A, 1987, J MICROBIOL METH, V7, P57, DOI 10.1016/0167-7012(87)90025-X
   Pawlowski J, 2021, MOL ECOL, V30, P2931, DOI 10.1111/mec.16023
   Pereira HM, 2013, SCIENCE, V339, P277, DOI 10.1126/science.1229931
   Prager M, 2023, BMC BIOINFORMATICS, V24, DOI 10.1186/s12859-022-05120-z
   Rossberg A. G., 2023, Technical report
   Sahu A, 2023, J NAT CONSERV, V71, DOI 10.1016/j.jnc.2022.126325
   Schipper AM, 2020, GLOBAL CHANGE BIOL, V26, P760, DOI 10.1111/gcb.14848
   Schoolmaster DR Jr, A graphical causal model for resolving species identity effects
   Seidl A, 2024, ECOSYST SERV, V66, DOI 10.1016/j.ecoser.2024.101601
   Seymour M, 2021, COMMUN BIOL, V4, DOI 10.1038/s42003-021-02031-2
   Skidmore AK, 2022, SCI REMOTE SENSING, V6, DOI 10.1016/j.srs.2022.100065
   Srivathsan A, 2023, NAT ECOL EVOL, V7, P1012, DOI 10.1038/s41559-023-02066-0
   Sven Institutet For Stand SIS, 2023, Standard-Vattenundersokningar-Provtagning, filtrering och konservering av akvatisk miljo-DNA (eDNA) SS -EN 17805:2023
   Taberlet P, 2012, MOL ECOL, V21, P1789, DOI 10.1111/j.1365-294X.2012.05542.x
   Thomsen PF, 2019, ECOL EVOL, V9, P1665, DOI 10.1002/ece3.4809
   TNFD, 2023, Taskforce on Nature -related Financial Disclosures
   Trivedi P, 2016, FRONT PLANT SCI, V7, DOI 10.3389/fpls.2016.00990
   United Nations Environment Programme, 2023, State of finance for nature 2023: The big nature turnaround-repurposing $7 trillion to combat nature loss, DOI DOI 10.59117/20.500.11822/44278
   Van Dijk LJA, 2024, Biotic and abiotic drivers of ecosystem functioning differ between a temperate and a tropical region, DOI [10.1101/2024.02.28.582312, DOI 10.1101/2024.02.28.582312]
   van Klink R, 2024, PHILOS T R SOC B, V379, DOI 10.1098/rstb.2023.0105
   Vos P, 2000, ENVIRON MONIT ASSESS, V61, P317, DOI 10.1023/A:1006139412372
   Wilkinson MD, 2016, SCI DATA, V3, DOI 10.1038/sdata.2016.18
   Yan DF, 2018, BIOL CONSERV, V217, P113, DOI 10.1016/j.biocon.2017.10.035
   Zabel F, 2019, NAT COMMUN, V10, DOI 10.1038/s41467-019-10775-z
   Zhu YT, 2024, J CLEAN PROD, V451, DOI 10.1016/j.jclepro.2024.142079
   Zielonka NB, 2024, AGR ECOSYST ENVIRON, V367, DOI 10.1016/j.agee.2024.108982
NR 65
TC 6
Z9 6
U1 7
U2 18
PU ELSEVIER SCI LTD
PI London
PA 125 London Wall, London, ENGLAND
SN 1877-3435
EI 1877-3443
J9 CURR OPIN ENV SUST
JI Curr. Opin. Environ. Sustain.
PD APR
PY 2025
VL 73
AR 101517
DI 10.1016/j.cosust.2025.101517
EA MAR 2025
PG 9
WC Green & Sustainable Science & Technology; Environmental Sciences
WE Science Citation Index Expanded (SCI-EXPANDED)
SC Science & Technology - Other Topics; Environmental Sciences & Ecology
GA 0EK4T
UT WOS:001445396800001
OA Green Submitted, hybrid
DA 2025-12-19
ER

PT J
AU Song, TJ
   Fang, L
   Zi, FZ
   Huang, YX
   Chang, J
   Li, JS
AF Song, Tianjian
   Fang, Lei
   Zi, Fangze
   Huang, Yuxin
   Chang, Jiang
   Li, Junsheng
TI From Methodological Foundations to Biodiversity Applications: A
   Comprehensive Analysis of Environmental DNA Research Trends (1992-2024)
SO POLISH JOURNAL OF ENVIRONMENTAL STUDIES
LA English
DT Article; Early Access
DE environmental DNA; bibliometric analysis; structural topic modeling;
   temporal analysis; biodiversity
ID EDNA; TOOL; PERSPECTIVES; CHALLENGES; DIVERSITY; LIBRARIES; MARINE;
   FUTURE; ERA
AB Over the last decade, environmental DNA (eDNA)-based bioassessment has emerged as one of the most rapidly evolving and widely adopted methodologies in biodiversity research. In this context, we present a comprehensive overview of the eDNA research field based on a bibliometric analysis of 4524 documents published between 1992 and 2024. The journals with the most published articles on eDNA were Environmental DNA, PLOS ONE, and Molecular Ecology Resources. The countries with the most eDNA publications were the United States, China, and Japan. The structural topic modeling method employed allowed us to identify the main research topics, their interrelationships, and their temporal dynamics. Based on the temporal change in research topics, the application of eDNA research has shifted from methodological research to biodiversity and community research since 1992. The results were interpreted to provide insights into the current state of the eDNA research field, shedding light on the advancements, challenges, and potential applications of eDNA metabarcoding.
C1 [Song, Tianjian] Beijing Normal Univ, Coll Water Sci, Beijing 100875, Peoples R China.
   [Song, Tianjian; Fang, Lei; Huang, Yuxin; Chang, Jiang] Chinese Res Inst Environm Sci, State Key Lab Environm Criteria & Risk Assessment, Beijing 100012, Peoples R China.
   [Zi, Fangze] Tarim Univ, Coll Life Sci & Technol, Alar 843300, Peoples R China.
   [Zi, Fangze] Beijing Univ Chem Technol, Coll Mat Sci & Engn, Beijing 100029, Peoples R China.
   [Huang, Yuxin] Lanzhou Univ, Coll Ecol, Lanzhou 730000, Peoples R China.
   [Li, Junsheng] China Geol Survey Bur, Command Ctr Comprehens Survey Nat Resources, Beijing 100055, Peoples R China.
C3 Beijing Normal University; Chinese Research Academy of Environmental
   Sciences; Tarim University; Beijing University of Chemical Technology;
   Lanzhou University
RP Chang, J (corresponding author), Chinese Res Inst Environm Sci, State Key Lab Environm Criteria & Risk Assessment, Beijing 100012, Peoples R China.
EM conservation1@126.com; lijunsheng001@mail.cgs.gov.cn
RI 訾, 方泽/GRS-8690-2022; Li, Junsheng/AAN-4015-2021
FU State key development programs of basic research of China
   [2024YFF1307200]; Third Xinjiang Scientific Expedition Program
   [2021XJKK0600]
FX This research was funded by the state key development programs of basic
   research of China [grant number 2024YFF1307200] and the Third Xinjiang
   Scientific Expedition Program [grant number 2021XJKK0600] .
CR Ai QY, 2025, MOL ECOL RESOUR, V25, DOI 10.1111/1755-0998.14076
   Alexander JB, 2020, CORAL REEFS, V39, P159, DOI 10.1007/s00338-019-01875-9
   Amarasiri M, 2021, SCI TOTAL ENVIRON, V796, DOI 10.1016/j.scitotenv.2021.148810
   Aria M, 2017, J INFORMETR, V11, P959, DOI 10.1016/j.joi.2017.08.007
   BAILIFF MD, 1991, DEEP-SEA RES, V38, P1077, DOI 10.1016/0198-0149(91)90097-Y
   Banerjee P, 2022, ENVIRON DNA, V4, P987, DOI 10.1002/edn3.308
   Barnes MA, 2016, CONSERV GENET, V17, P1, DOI 10.1007/s10592-015-0775-4
   Bass D, 2023, TRENDS PARASITOL, V39, P285, DOI 10.1016/j.pt.2022.12.010
   Beng KC, 2020, BIODIVERS CONSERV, V29, P2089, DOI 10.1007/s10531-020-01980-0
   Berry D, 2011, APPL ENVIRON MICROB, V77, P7846, DOI 10.1128/AEM.05220-11
   Blackman RC, 2022, COMMUN BIOL, V5, DOI 10.1038/s42003-022-03216-z
   Bohmann K, 2014, TRENDS ECOL EVOL, V29, P358, DOI 10.1016/j.tree.2014.04.003
   Bunholi IV, 2023, ENVIRON DNA, V5, P1133, DOI 10.1002/edn3.476
   Coble AA, 2019, SCI TOTAL ENVIRON, V649, P1157, DOI 10.1016/j.scitotenv.2018.08.370
   Coccia M, 2016, P NATL ACAD SCI USA, V113, P2057, DOI 10.1073/pnas.1510820113
   Collins RA, 2018, COMMUN BIOL, V1, DOI 10.1038/s42003-018-0192-6
   Courtois S, 2003, APPL ENVIRON MICROB, V69, P49, DOI 10.1128/AEM.69.1.49-55.2003
   Deiner K, 2017, MOL ECOL, V26, P5872, DOI 10.1111/mec.14350
   Deiner K, 2016, NAT COMMUN, V7, P1, DOI 10.1038/ncomms12544
   Díaz-Ferguson EE, 2014, REV BIOL TROP, V62, P1273, DOI 10.15517/rbt.v62i4.13231
   Eichmiller JJ, 2016, MOL ECOL RESOUR, V16, P56, DOI 10.1111/1755-0998.12421
   Elbrecht V, 2017, METHODS ECOL EVOL, V8, P1265, DOI 10.1111/2041-210X.12789
   Ficetola GF, 2008, BIOL LETTERS, V4, P423, DOI 10.1098/rsbl.2008.0118
   Galanis A, 2022, MOL ECOL RESOUR, V22, P2506, DOI 10.1111/1755-0998.13626
   Goldberg CS, 2016, METHODS ECOL EVOL, V7, P1299, DOI 10.1111/2041-210X.12595
   Griffiths RI, 2000, APPL ENVIRON MICROB, V66, P5488, DOI 10.1128/AEM.66.12.5488-5491.2000
   GU S., ACTA HYDROBIOLOGICA SINICA, V48, P1443
   Handelsman J, 2004, MICROBIOL MOL BIOL R, V68, P669, DOI 10.1128/MMBR.68.4.669-685.2004
   Hannah K, 2024, RES SYNTH METHODS, V15, P466, DOI 10.1002/jrsm.1699
   Hansen BK, 2018, FISH FISH, V19, P751, DOI 10.1111/faf.12286
   Harper LR, 2019, HYDROBIOLOGIA, V826, P25, DOI 10.1007/s10750-018-3750-5
   Harrison JB, 2019, P ROY SOC B-BIOL SCI, V286, DOI 10.1098/rspb.2019.1409
   Heberling JM, 2021, P NATL ACAD SCI USA, V118, DOI 10.1073/pnas.2018093118
   Heberling JM, 2019, BIOSCIENCE, V69, P812, DOI 10.1093/biosci/biz094
   Henne A, 2000, APPL ENVIRON MICROB, V66, P3113, DOI 10.1128/AEM.66.7.3113-3116.2000
   Hu H, 2023, WATER RES, V246, DOI 10.1016/j.watres.2023.120686
   Huang SQ, 2022, J ENVIRON MANAGE, V323, DOI 10.1016/j.jenvman.2022.116310
   Ip YCA, 2023, MOL ECOL, V32, P6474, DOI 10.1111/mec.16621
   Jarman SN, 2018, NAT ECOL EVOL, V2, P1192, DOI 10.1038/s41559-018-0614-3
   Jaroensutasinee K, 2024, Emerging Science Journal, V8, P169, DOI [10.28991/esj-2024-08-01-012, 10.28991/ESJ-2024-08-01-012, DOI 10.28991/ESJ-2024-08-01-012]
   Jerde CL, 2011, CONSERV LETT, V4, P150, DOI 10.1111/j.1755-263X.2010.00158.x
   Kartzinel TR, 2015, P NATL ACAD SCI USA, V112, P8019, DOI 10.1073/pnas.1503283112
   Kolda A, 2020, ECOL INDIC, V118, DOI 10.1016/j.ecolind.2020.106785
   Leray M, 2013, FRONT ZOOL, V10, DOI 10.1186/1742-9994-10-34
   Li CG, 2024, SUSTAIN DEV, V32, P2976, DOI 10.1002/sd.2819
   Li FL, 2022, ENVIRON SCI TECHNOL, V56, P16952, DOI 10.1021/acs.est.2c06919
   Lo LSH, 2023, WATER RES X, V20, DOI 10.1016/j.wroa.2023.100194
   Lu SX, 2024, SCI CHINA LIFE SCI, V67, P1368, DOI 10.1007/s11427-023-2493-5
   Lynggaard C, 2024, MOL ECOL RESOUR, V24, DOI 10.1111/1755-0998.13840
   Lynggaard C, 2022, CURR BIOL, V32, P701, DOI 10.1016/j.cub.2021.12.014
   Mason N, 2020, NAT ECOL EVOL, V4, P694, DOI 10.1038/s41559-020-1160-3
   Nagarajan RP, 2022, ESTUAR COAST, V45, P2254, DOI 10.1007/s12237-022-01080-y
   Narain D, 2020, NAT SUSTAIN, V3, P650, DOI 10.1038/s41893-020-0528-3
   Nuñez MA, 2021, NAT ECOL EVOL, V5, P264, DOI 10.1038/s41559-020-01369-w
   Nuñez MA, 2019, J APPL ECOL, V56, P4, DOI 10.1111/1365-2664.13319
   Osborn AM, 2000, ENVIRON MICROBIOL, V2, P39, DOI 10.1046/j.1462-2920.2000.00081.x
   Pan RK, 2012, SCI REP-UK, V2, DOI 10.1038/srep00902
   PAUL J.H., 1996, Viruses and DNA in Marine Environments, P115
   Pawlowski J, 2018, SCI TOTAL ENVIRON, V637, P1295, DOI 10.1016/j.scitotenv.2018.05.002
   Piñol J, 2019, MOL ECOL, V28, P407, DOI 10.1111/mec.14776
   Piret G, 2025, INNOVATION-AMSTERDAM, V6, DOI [10.1016/j.xinn.2024.100758, 10.1016/j.xinn.2024.100758]
   Pollitt L, 2023, MAR FRESHWATER RES, V74, P423, DOI 10.1071/MF21293
   Rattanarat J, 2024, Journal of Human, Earth, and Future, V5, P306, DOI [10.28991/hef-2024-05-03-01, 10.28991/HEF-2024-05-03-01, DOI 10.28991/HEF-2024-05-03-01]
   Rees HC, 2014, J APPL ECOL, V51, P1450, DOI 10.1111/1365-2664.12306
   Reid AJ, 2019, BIOL REV, V94, P849, DOI 10.1111/brv.12480
   Roberts ME, 2014, AM J POLIT SCI, V58, P1064, DOI 10.1111/ajps.12103
   Rondon MR, 2000, APPL ENVIRON MICROB, V66, P2541, DOI 10.1128/AEM.66.6.2541-2547.2000
   Rourke ML, 2022, ENVIRON DNA, V4, P9, DOI 10.1002/edn3.185
   Rowney FM, 2021, CURR BIOL, V31, P1995, DOI 10.1016/j.cub.2021.02.019
   Ruppert KM, 2019, GLOB ECOL CONSERV, V17, DOI 10.1016/j.gecco.2019.e00547
   Schenekar T, 2023, HYDROBIOLOGIA, V850, P1263, DOI 10.1007/s10750-022-04891-z
   Seymour M, 2019, COMMUN BIOL, V2, DOI 10.1038/s42003-019-0330-9
   Song TJ, 2025, WATER-SUI, V17, DOI 10.3390/w17020246
   Stat M, 2017, SCI REP-UK, V7, DOI 10.1038/s41598-017-12501-5
   Suarez-Bregua P, 2022, FRONT MAR SCI, V9, DOI 10.3389/fmars.2022.987774
   Sun XX, 2024, BIOTECHNOL BIOENG, V121, P456, DOI 10.1002/bit.28592
   Taberlet P, 2018, ENVIRONMENTAL DNA: FOR BIODIVERSITY RESEARCH AND MONITORING
   Taberlet P, 2012, MOL ECOL, V21, P1789, DOI 10.1111/j.1365-294X.2012.05542.x
   Takahara T, 2012, PLOS ONE, V7, DOI 10.1371/journal.pone.0035868
   Takahashi M, 2023, SCI TOTAL ENVIRON, V873, DOI 10.1016/j.scitotenv.2023.162322
   Thomsen PF, 2015, BIOL CONSERV, V183, P4, DOI 10.1016/j.biocon.2014.11.019
   Thomsen PF, 2012, PLOS ONE, V7, DOI 10.1371/journal.pone.0041732
   Thomsen PF, 2012, MOL ECOL, V21, P2565, DOI 10.1111/j.1365-294X.2011.05418.x
   Valentini A, 2016, MOL ECOL, V25, P929, DOI 10.1111/mec.13428
   Weigand H, 2019, SCI TOTAL ENVIRON, V678, P499, DOI 10.1016/j.scitotenv.2019.04.247
   Yao M, 2022, MOL ECOL, V31, P5132, DOI 10.1111/mec.16659
   Zhang HW, 2023, ENVIRON SCI ECOTECH, V16, DOI 10.1016/j.ese.2023.100275
   Zhang Y, 2020, CATENA, V194, DOI 10.1016/j.catena.2020.104798
   ZHOU P., 2023, The Innovation Geoscience
   Zhu MJ, 2021, J ENVIRON MANAGE, V299, DOI 10.1016/j.jenvman.2021.113585
   Zinger L, 2019, MOL ECOL, V28, P1857, DOI 10.1111/mec.15060
NR 91
TC 0
Z9 0
U1 8
U2 8
PU HARD
PI OLSZTYN 5
PA POST-OFFICE BOX, 10-718 OLSZTYN 5, POLAND
SN 1230-1485
EI 2083-5906
J9 POL J ENVIRON STUD
JI Pol. J. Environ. Stud.
PD 2025 AUG 21
PY 2025
DI 10.15244/pjoes/205256
EA AUG 2025
PG 13
WC Environmental Sciences
WE Science Citation Index Expanded (SCI-EXPANDED)
SC Environmental Sciences & Ecology
GA 8GE6D
UT WOS:001587902800001
OA gold
DA 2025-12-19
ER

PT J
AU Shen, YJ
   Zhou, XX
   Zhang, YF
   Li, QH
   Zhang, JM
   Cheng, RL
AF Shen, Yanjun
   Zhou, Xinxin
   Zhang, Yufeng
   Li, Qinghua
   Zhang, Jiaming
   Cheng, Ruli
TI Environmental DNA (eDNA) reveals the effects of cascade dam development
   on the distribution patterns of aquatic biodiversity in mountain rivers
SO FRONTIERS IN MARINE SCIENCE
LA English
DT Article
DE environmental DNA; aquatic biodiversity; mountain rivers; cascading
   hydropower; environmental factors
ID FISH; DIVERSITY
AB The rich and special biodiversity in mountain rivers is experiencing a continuous decline due to the influence of climate change and anthropogenic factors. To explore the alterations in the distribution of aquatic biodiversity in mountain rivers in the context of cascade dam development, the environmental DNA (eDNA) metabarcoding technique was used to examine the aquatic biodiversity of the Wujiang River, a representative mountain river with an 11-stage cascade dam. In this study, a comprehensive analysis of aquatic organisms in the Wujiang River mainstem was conducted, and 17 phyla and 38 classes were detected in the 36 water samples. The most abundant group is the benthic organisms, and the least abundant group is the amphibians. The results of the diversity analysis showed a clear longitudinal distribution pattern of aquatic organisms along the altitudinal gradient, with higher richness of aquatic organism communities the further to the lower reaches. Meanwhile, RDA analysis revealed that altitude, dissolved oxygen, reservoir length, and reservoir construction time were the key environmental factors influencing the distribution of aquatic organisms in the Wujiang River mainstem. The findings of this research also showed the applicability of the eDNA method in detecting aquatic biodiversity.
C1 [Shen, Yanjun; Zhou, Xinxin; Zhang, Yufeng; Li, Qinghua; Zhang, Jiaming; Cheng, Ruli] Chongqing Normal Univ, Sch Life Sci, Lab Water Ecol Hlth & Environm Safety, Chongqing, Peoples R China.
   [Shen, Yanjun; Zhou, Xinxin; Cheng, Ruli] Chongqing Normal Univ, Chongqing Key Lab Conservat & Utilizat Freshwater, Chongqing, Peoples R China.
   [Shen, Yanjun] Chongqing Normal Univ, Anim Biol Key Lab Chongqing Educ Commiss, Chongqing, Peoples R China.
C3 Chongqing Normal University; Chongqing Normal University; Chongqing
   Normal University
RP Shen, YJ; Cheng, RL (corresponding author), Chongqing Normal Univ, Sch Life Sci, Lab Water Ecol Hlth & Environm Safety, Chongqing, Peoples R China.; Shen, YJ; Cheng, RL (corresponding author), Chongqing Normal Univ, Chongqing Key Lab Conservat & Utilizat Freshwater, Chongqing, Peoples R China.; Shen, YJ (corresponding author), Chongqing Normal Univ, Anim Biol Key Lab Chongqing Educ Commiss, Chongqing, Peoples R China.
EM shenyanjun@cqnu.edu.cn; 840754633@qq.com
FU National Natural Science Foundation of China10.13039/501100001809
FX The authors sincerely thank all the crew members for their help with
   manuscript writing and data analysis.
CR Antognazza CM, 2019, AQUAT CONSERV, V29, P148, DOI 10.1002/aqc.3010
   Barbarossa V, 2020, P NATL ACAD SCI USA, V117, P3648, DOI 10.1073/pnas.1912776117
   Barnes MA, 2016, CONSERV GENET, V17, P1, DOI 10.1007/s10592-015-0775-4
   Barnes MA, 2014, ENVIRON SCI TECHNOL, V48, P1819, DOI 10.1021/es404734p
   Bista I, 2017, NAT COMMUN, V8, DOI 10.1038/ncomms14087
   Carraro L, 2020, NAT COMMUN, V11, DOI 10.1038/s41467-020-17337-8
   Carvalho S, 2019, P ROY SOC B-BIOL SCI, V286, DOI 10.1098/rspb.2018.2697
   Cheng R. L., 2023, J. Fisheries China, P1
   Cheng RL, 2023, ECOL EVOL, V13, DOI 10.1002/ece3.10275
   Cheng RL, 2023, HYDROBIOLOGIA, V850, P4067, DOI 10.1007/s10750-023-05297-1
   Cui GY, 2021, J HYDROL, V592, DOI 10.1016/j.jhydrol.2020.125607
   [董纯 Dong Chun], 2019, [水生态学杂志, Journal of Hydroecology], V40, P15
   [董哲仁 Dong Zheren], 2010, [水科学进展, Advances in Water Science], V21, P550
   Dudgeon D, 2000, BIOSCIENCE, V50, P793, DOI 10.1641/0006-3568(2000)050[0793:LSHCIT]2.0.CO;2
   Eichmiller JJ, 2016, ENVIRON SCI TECHNOL, V50, P1859, DOI 10.1021/acs.est.5b05672
   Elbrecht V, 2017, METHODS ECOL EVOL, V8, P1265, DOI 10.1111/2041-210X.12789
   Furlan EM, 2020, MOL ECOL RESOUR, V20, P1259, DOI 10.1111/1755-0998.13170
   Geller J, 2013, MOL ECOL RESOUR, V13, P851, DOI 10.1111/1755-0998.12138
   Granzotti RV, 2018, AQUAT SCI, V80, DOI 10.1007/s00027-018-0579-y
   He FZ, 2020, ECOL INDIC, V108, DOI 10.1016/j.ecolind.2019.105618
   Hieber M., 2003, Eawag news 55e Dbendorf
   Keck F, 2022, MOL ECOL, V31, P1820, DOI 10.1111/mec.16364
   Leempoel K, 2020, P ROY SOC B-BIOL SCI, V287, DOI 10.1098/rspb.2019.2353
   Leray M, 2013, FRONT ZOOL, V10, DOI 10.1186/1742-9994-10-34
   Liu F, 2021, ECOL INDIC, V125, DOI 10.1016/j.ecolind.2021.107542
   Liu SR, 2021, SCI TOTAL ENVIRON, V800, DOI 10.1016/j.scitotenv.2021.149404
   Liu XJ, 2018, LAKE RESERV MANAGE, V34, P42, DOI 10.1080/10402381.2017.1373716
   MacArthur R.H., 1972, pvii
   Magoc T, 2011, BIOINFORMATICS, V27, P2957, DOI 10.1093/bioinformatics/btr507
   Niskanen AKJ, 2019, DIVERS DISTRIB, V25, P809, DOI 10.1111/ddi.12889
   Nobile AB, 2019, ECOL FRESHW FISH, V28, P563, DOI 10.1111/eff.12475
   Pero EJI, 2020, SCI TOTAL ENVIRON, V738, DOI 10.1016/j.scitotenv.2020.140303
   Petchey OL, 2003, OIKOS, V101, P323, DOI 10.1034/j.1600-0706.2003.11828.x
   Principe RE, 2019, AN ACAD BRAS CIENC, V91, DOI 10.1590/0001-3765201920180692
   Prommi T, 2015, SAINS MALAYS, V44, P707, DOI 10.17576/jsm-2015-4405-10
   Reji Chacko M, 2023, OECOLOGIA, V202, P699, DOI 10.1007/s00442-023-05428-4
   Ross I., 2008, R: a Language and Environment for Statistical Computing
   Saenz-Agudelo P, 2022, ENVIRON DNA, V4, P77, DOI 10.1002/edn3.200
   Soininen J, 2015, BIOSCIENCE, V65, P174, DOI 10.1093/biosci/biu216
   Suter L, 2021, MOL ECOL, V30, P3140, DOI 10.1111/mec.15587
   Takahara T, 2020, FRESHW SCI, V39, P18, DOI 10.1086/707365
   Valentini A, 2016, MOL ECOL, V25, P929, DOI 10.1111/mec.13428
   VANNOTE RL, 1980, CAN J FISH AQUAT SCI, V37, P130, DOI 10.1139/f80-017
   Wang JJ, 2021, ECOL INDIC, V132, DOI 10.1016/j.ecolind.2021.108250
   Wang Q., 2011, Research on the effect of river habitat on biodiversity in mountain river
   [魏念 Wei Nian], 2021, [长江流域资源与环境, Resources and Environment in the Yangtze Basin], V30, P1858
   West K, 2021, DIVERS DISTRIB, V27, P1942
   Xiao Qiong, 2015, Biodiversity Science, V23, P499, DOI 10.17520/biods.2014270
   Yang Na, 2020, Journal of Chongqing Normal University (Natural Science), V37, P63
   Yang Z., 2010, Modern Agric. Sci. Technol, P312, DOI [10.3969/j.issn.1007-5739.2010.24.199, DOI 10.3969/J.ISSN.1007-5739.2010.24.199]
   Yao J., 2009, Fishery Inf. Strategy, V24, P12, DOI [10.3969/j.issn.1004-8340.2009.02.003, DOI 10.3969/J.ISSN.1004-8340.2009.02.003]
   Zhang C., 2018, Responses of Species and Phylogenetic Diversity of Fish Communities in the Lancang River to Cascade Hydropower Development
   Zhang H, 2019, FRONT MAR SCI, V6, DOI 10.3389/fmars.2019.00515
   Zhang S, 2023, J ENVIRON MANAGE, V340, DOI 10.1016/j.jenvman.2023.117971
   Zhang S, 2022, SCI ADV, V8, DOI 10.1126/sciadv.abk0097
   Zhang WQ, 2023, ENVIRON RES, V223, DOI 10.1016/j.envres.2023.115418
   Zhu Shu-Li, 2022, Acta Hydrobiologica Sinica, V46, P375, DOI 10.7541/2022.2021.013
   [邹曦 Zou Xi], 2021, [水生态学杂志, Journal of Hydroecology], V42, P29
NR 58
TC 2
Z9 2
U1 10
U2 31
PU FRONTIERS MEDIA SA
PI LAUSANNE
PA AVENUE DU TRIBUNAL FEDERAL 34, LAUSANNE, CH-1015, SWITZERLAND
EI 2296-7745
J9 FRONT MAR SCI
JI Front. Mar. Sci.
PD NOV 28
PY 2024
VL 11
AR 1444097
DI 10.3389/fmars.2024.1444097
PG 12
WC Environmental Sciences; Marine & Freshwater Biology
WE Science Citation Index Expanded (SCI-EXPANDED)
SC Environmental Sciences & Ecology; Marine & Freshwater Biology
GA P0H2W
UT WOS:001374823900001
OA gold
DA 2025-12-19
ER

PT J
AU Pansu, J
   De Danieli, S
   Puissant, J
   Gonzalez, JM
   Gielly, L
   Cordonnier, T
   Zinger, L
   Brun, JJ
   Choler, P
   Taberlet, P
   Cécillon, L
AF Pansu, Johan
   De Danieli, Sebastien
   Puissant, Jeremy
   Gonzalez, Jean-Maxime
   Gielly, Ludovic
   Cordonnier, Thomas
   Zinger, Lucie
   Brun, Jean-Jacques
   Choler, Philippe
   Taberlet, Pierre
   Cecillon, Lauric
TI Landscape-scale distribution patterns of earthworms inferred from soil
   DNA
SO SOIL BIOLOGY & BIOCHEMISTRY
LA English
DT Article
DE Environmental DNA; Landscape; Land-use; Metabarcoding; Soil
   biodiversity; Spatial distribution
ID COMMUNITIES; IDENTIFICATION; BIODIVERSITY; GRASSLAND; PRODUCTS; FOREST
AB Assessing land-use effect on the diversity of soil biota has long been hampered by difficulties in collecting and identifying soil organisms over large areas. Recently, environmental DNA-based approaches coupled with next-generation sequencing were developed to study soil biodiversity. Here, we optimized a protocol based on soil DNA to examine the effects of land-use on earthworm communities in a mountain landscape. This approach allowed an efficient detection of earthworm diversity and highlighted a significant land-use effect on the distribution patterns of earthworms that was not revealed by a classical survey. Our results show that the soil DNA-based earthworm survey at the landscape-scale improves over previous approaches, and opens a way towards large-scale assessment of soil biodiversity and its drivers. (C) 2015 Elsevier Ltd. All rights reserved.
C1 [Pansu, Johan; Gielly, Ludovic; Choler, Philippe; Taberlet, Pierre] Univ Grenoble Alpes, LECA, F-38000 Grenoble, France.
   [Pansu, Johan; Gielly, Ludovic; Choler, Philippe; Taberlet, Pierre] CNRS, LECA, F-38000 Grenoble, France.
   [De Danieli, Sebastien; Puissant, Jeremy; Gonzalez, Jean-Maxime; Cordonnier, Thomas; Brun, Jean-Jacques; Cecillon, Lauric] Irstea, UR EMGR Ecosyst Montagnards, F-38402 St Martin Dheres, France.
   [De Danieli, Sebastien; Puissant, Jeremy; Gonzalez, Jean-Maxime; Cordonnier, Thomas; Brun, Jean-Jacques; Cecillon, Lauric] Univ Grenoble Alpes, F-38402 Grenoble, France.
   [Brun, Jean-Jacques] CNRS, UPS 5174, UMR, Lab Evolut & Divers Biol, Toulouse, France.
   [Choler, Philippe] Univ Grenoble Alpes, SAJF, F-38000 Grenoble, France.
C3 Communaute Universite Grenoble Alpes; Universite Grenoble Alpes (UGA);
   Communaute Universite Grenoble Alpes; Universite Grenoble Alpes (UGA);
   Centre National de la Recherche Scientifique (CNRS); Universite Savoie
   Mont Blanc; INRAE; Communaute Universite Grenoble Alpes; Universite
   Grenoble Alpes (UGA); Universite de Toulouse; Universite Federale
   Toulouse Midi-Pyrenees (ComUE); Universite Toulouse III - Paul Sabatier;
   Ecole Nationale Formation Agronomique (ENSFEA); Centre National de la
   Recherche Scientifique (CNRS); Communaute Universite Grenoble Alpes;
   Universite Grenoble Alpes (UGA)
RP Pansu, J (corresponding author), Univ Grenoble Alpes, CNRS, Lab Ecol Alpine, UMR 5553, BP 53,2233 Rue Piscine, F-38041 Grenoble 9, France.
EM johan.pansu@gmail.com
RI Gielly, Ludovic/ADQ-6036-2022; Choler, Philippe/A-7270-2008; Cordonnier,
   Thomas/I-2586-2019; Zinger, Lucie/D-2527-2010; CHOLER,
   Philippe/A-7270-2008; CECILLON, Lauric/HNP-5068-2023; Taberlet,
   Pierre/D-1178-2010; Puissant, Jeremy/Q-5192-2018; TABERLET,
   Pierre/D-1178-2010
OI Cécillon, Lauric/0000-0001-7795-2382; Zinger, Lucie/0000-0002-3400-5825;
   CHOLER, Philippe/0000-0002-9062-2721; Cordonnier,
   Thomas/0000-0003-3684-4662; Puissant, Jeremy/0000-0001-5403-8424; Pansu,
   Johan/0000-0003-0256-0258; TABERLET, Pierre/0000-0002-3554-5954
FU "Zone Atelier Alpes" through metaLOVER project; French National Research
   Agency [ANR-11-BSV7-020-01, ANR-09-STRA-02-01]
FX The comments of three anonymous reviewers greatly improved an early
   version of the manuscript. This research was conducted on the long term
   research site "Zone Atelier Alpes", a member of the ILTER-Europe
   network. It was jointly funded by "Zone Atelier Alpes" through metaLOVER
   project and by the French National Research Agency through MetaBar
   (ANR-11-BSV7-020-01) and FORGECO (ANR-09-STRA-02-01) research programs.
   Authors specifically thank E. Mermin, P. Tardif, N. Daumergue and T.
   Goitre (Irstea) for their help on the field, and G. Loucougaray (Irstea)
   for providing basic soil information on three pasture plots.
CR Acinas SG, 2005, APPL ENVIRON MICROB, V71, P8966, DOI 10.1128/AEM.71.12.8966-8969.2005
   Ammer S, 2006, APPL SOIL ECOL, V33, P10, DOI 10.1016/j.apsoil.2005.09.005
   [Anonymous], ANN FOREST SCI
   [Anonymous], 236111 NF EN ISO AFN
   [Anonymous], 2016, R LANG ENV STAT COMP
   [Anonymous], MOL ECOLOGY RESOURCE
   Bartlett MD, 2006, SOIL BIOL BIOCHEM, V38, P2990, DOI 10.1016/j.soilbio.2006.04.036
   Bienert F, 2012, MOL ECOL, V21, P2017, DOI 10.1111/j.1365-294X.2011.05407.x
   Binladen J, 2007, PLOS ONE, V2, DOI 10.1371/journal.pone.0000197
   Blouin M, 2013, EUR J SOIL SCI, V64, P161, DOI 10.1111/ejss.12025
   Bohmann K, 2014, TRENDS ECOL EVOL, V29, P358, DOI 10.1016/j.tree.2014.04.003
   Borcard D, 2011, USE R, P1, DOI 10.1007/978-1-4419-7976-6
   Bouche M.B., 1972, LOMBRICIENS FRANCE E
   Chariton A, 2012, MOL ECOL, V21, P3637, DOI 10.1111/j.1365-294X.2012.05633.x
   Coja T, 2008, ECOTOX ENVIRON SAFE, V71, P552, DOI 10.1016/j.ecoenv.2007.08.002
   Conant RT, 2001, ECOL APPL, V11, P343, DOI 10.1890/1051-0761(2001)011[0343:GMACIG]2.0.CO;2
   Curry James P., 2004, P91
   Decaëns T, 2013, APPL SOIL ECOL, V65, P35, DOI 10.1016/j.apsoil.2013.01.001
   Edler D., 2013, The MapEquation software package
   Ettema CH, 2002, TRENDS ECOL EVOL, V17, P177, DOI 10.1016/S0169-5347(02)02496-5
   Ficetola GF, 2010, BMC GENOMICS, V11, DOI 10.1186/1471-2164-11-434
   GROSSI JL, 1995, LANDSCAPE URBAN PLAN, V31, P291, DOI 10.1016/0169-2046(94)01054-C
   Grossi JL, 1997, SOIL BIOL BIOCHEM, V29, P329, DOI 10.1016/S0038-0717(96)00234-9
   Hebert Paul D. N., 2003, Proceedings of the Royal Society Biological Sciences Series B, V270, pS96
   Hedde M, 2013, SOIL BIOL BIOCHEM, V65, P264, DOI 10.1016/j.soilbio.2013.06.005
   James SW, 2010, PLOS ONE, V5, DOI 10.1371/journal.pone.0015629
   Jiménez JJ, 2006, EUR J SOIL BIOL, V42, pS218, DOI 10.1016/j.ejsobi.2006.07.032
   King RA, 2008, MOL ECOL, V17, P4684, DOI 10.1111/j.1365-294X.2008.03931.x
   Klarica J, 2012, SOIL BIOL BIOCHEM, V45, P23, DOI 10.1016/j.soilbio.2011.09.018
   Lapied E, 2009, APPL SOIL ECOL, V43, P241, DOI 10.1016/j.apsoil.2009.08.004
   Lavelle P, 1997, EUR J SOIL BIOL, V33, P159
   Lawrence AP, 2002, SOIL BIOL BIOCHEM, V34, P549, DOI 10.1016/S0038-0717(01)00211-5
   Nieminen M, 2011, ECOL APPL, V21, P3162, DOI 10.1890/10-1801.1
   Novo M, 2010, MOL PHYLOGENET EVOL, V56, P507, DOI 10.1016/j.ympev.2010.04.010
   Oksanen J., 2010, vegan: Community Ecology Package. R package version 1.17-5
   Pérès G, 2011, PEDOBIOLOGIA, V54, pS77, DOI 10.1016/j.pedobi.2011.09.015
   Poisot T, 2013, ECOL EVOL, V3, P1125, DOI 10.1002/ece3.508
   Ponge JF, 2006, FOREST ECOL MANAG, V233, P165, DOI 10.1016/j.foreco.2006.06.022
   Richard B, 2010, MOL ECOL RESOUR, V10, P606, DOI 10.1111/j.1755-0998.2009.02822.x
   Richard B, 2012, EUR J SOIL BIOL, V53, P62, DOI 10.1016/j.ejsobi.2012.08.005
   Römbke J, 2005, ECOTOX ENVIRON SAFE, V62, P249, DOI 10.1016/j.ecoenv.2005.03.027
   Rossi JP, 1997, SOIL BIOL BIOCHEM, V29, P485, DOI 10.1016/S0038-0717(96)00105-8
   Rougerie R, 2009, PESQUI AGROPECU BRAS, V44, P789, DOI 10.1590/S0100-204X2009000800002
   Salomé C, 2011, PEDOBIOLOGIA, V54, pS89, DOI 10.1016/j.pedobi.2011.09.012
   Stauffer M, 2014, PLANT SOIL, V377, P423, DOI 10.1007/s11104-013-1986-4
   Taberlet P, 2012, MOL ECOL, V21, P1816, DOI 10.1111/j.1365-294X.2011.05317.x
   Valentini A, 2009, MOL ECOL RESOUR, V9, P51, DOI 10.1111/j.1755-0998.2008.02352.x
   Valentini A, 2009, TRENDS ECOL EVOL, V24, P110, DOI 10.1016/j.tree.2008.09.011
   Wardle DA, 2004, SCIENCE, V304, P1629, DOI 10.1126/science.1094875
   Yoccoz NG, 2012, MOL ECOL, V21, P3647, DOI 10.1111/j.1365-294X.2012.05545.x
   Zaborski ER, 2003, APPL SOIL ECOL, V22, P87, DOI 10.1016/S0929-1393(02)00106-3
NR 51
TC 31
Z9 38
U1 1
U2 103
PU PERGAMON-ELSEVIER SCIENCE LTD
PI OXFORD
PA THE BOULEVARD, LANGFORD LANE, KIDLINGTON, OXFORD OX5 1GB, ENGLAND
SN 0038-0717
EI 1879-3428
J9 SOIL BIOL BIOCHEM
JI Soil Biol. Biochem.
PD APR
PY 2015
VL 83
BP 100
EP 105
DI 10.1016/j.soilbio.2015.01.004
PG 6
WC Soil Science
WE Science Citation Index Expanded (SCI-EXPANDED)
SC Agriculture
GA CG1BA
UT WOS:000353006800014
DA 2025-12-19
ER

PT J
AU Neave, EF
   Cai, W
   Arias, MB
   Harper, LR
   Riesgo, A
   Mariani, S
AF Neave, Erika F.
   Cai, Wang
   Arias, Maria Belen
   Harper, Lynsey R.
   Riesgo, Ana
   Mariani, Stefano
TI Trapped DNA fragments in marine sponge specimens unveil North Atlantic
   deep-sea fish diversity
SO PROCEEDINGS OF THE ROYAL SOCIETY B-BIOLOGICAL SCIENCES
LA English
DT Article
DE environmental DNA; biodiversity; marine monitoring; sponges;
   metabarcoding; extended specimen
ID BIODIVERSITY; ASSOCIATIONS; GROUNDS
AB Sponges pump water to filter feed and for diffusive oxygen uptake. In doing so, trace DNA fragments from a multitude of organisms living around them are trapped in their tissues. Here we show that the environmental DNA retrieved from archived marine sponge specimens can reconstruct the fish communities at the place of sampling and discriminate North Atlantic assemblages according to biogeographic region (from Western Greenland to Svalbard), depth habitat (80-1600 m), and even the level of protection in place. Given the cost associated with ocean biodiversity surveys, we argue that targeted and opportunistic sponge samples - as well as the specimens already stored in museums and other research collections - represent an invaluable trove of biodiversity information that can significantly extend the reach of ocean monitoring.
C1 [Neave, Erika F.; Cai, Wang; Harper, Lynsey R.; Mariani, Stefano] Liverpool John Moores Univ, Sch Biol & Environm Sci, Liverpool L3 3AF, Merseyside, England.
   [Neave, Erika F.; Arias, Maria Belen; Riesgo, Ana] Nat Hist Museum, Cromwell Rd, London SW7 5BD, England.
   [Harper, Lynsey R.] Freshwater Biol Assoc, YMCA North Campus, Newby Bridge LA12 8BD, Cumbria, England.
   [Riesgo, Ana] Museo Nacl Ciencias Nat Madrid, Dept Biodivers & Evolutionary Biol, Calle Jose Gutierrez Abascal 2, Madrid 28006, Spain.
C3 Liverpool John Moores University; Natural History Museum London;
   Freshwater Biological Association (FBA); Consejo Superior de
   Investigaciones Cientificas (CSIC); CSIC - Museo Nacional de Ciencias
   Naturales (MNCN)
RP Mariani, S (corresponding author), Liverpool John Moores Univ, Sch Biol & Environm Sci, Liverpool L3 3AF, Merseyside, England.
EM s.mariani@ljmu.ac.uk
RI Arias, Maria/AAB-3144-2020; Cai, Wang/JXL-5874-2024; Neave,
   Erika/JLL-9667-2023; Mariani, Stefano/A-2964-2012; Riesgo,
   Ana/E-3341-2014; Harper, Lynsey/AAQ-2705-2020
OI Arias, Maria Belen/0000-0002-5538-5177; Neave, Erika
   Frances/0000-0002-0410-0338; Mariani, Stefano/0000-0002-5329-0553;
   Harper, Lynsey/0000-0003-0923-1801; Riesgo, Ana/0000-0002-7993-1523; 
FU UK Natural Environment Research Council [NE/T007028/1]; Spanish Ministry
   of Science and Innovation [RYC2018-024247I, PID2019-105769GB-I00]; CSIC
   [PIE-202030E006]; NERC [NE/T007028/1] Funding Source: UKRI
FX The study was supported by Grant NE/T007028/1 (SpongeDNA) from the UK
   Natural Environment Research Council to S.M. and A.R. A.R. was also
   supported by grants RYC2018-024247I and PID2019-105769GB-I00 from the
   Spanish Ministry of Science and Innovation, in the framework of both
   MCIN/AEI/10.13039/50110001103 and 'FSE invierte en tu futuro', and an
   intramural grant from CSIC (PIE-202030E006).
CR ALBERT OT, 1993, SARSIA, V78, P141, DOI 10.1080/00364827.1993.10413531
   [Anonymous], 2023, R Foundation for Statistical Computing
   Bart MC, 2021, LIMNOL OCEANOGR, V66, P925, DOI 10.1002/lno.11652
   Benjamini Y, 2001, ANN STAT, V29, P1165
   Boyer F, 2016, MOL ECOL RESOUR, V16, P176, DOI 10.1111/1755-0998.12428
   Cai W, 2022, MOL ECOL RESOUR, V22, P2956, DOI 10.1111/1755-0998.13677
   Canals O, 2021, LIMNOL OCEANOGR LETT, V6, P339, DOI 10.1002/lol2.10213
   Christiansen S, 2021, ICES J MAR SCI, V78, P1623, DOI 10.1093/icesjms/fsab075
   Costello MJ, 2017, NAT COMMUN, V8, DOI 10.1038/s41467-017-01121-2
   Danovaro R, 2008, CURR BIOL, V18, P1, DOI 10.1016/j.cub.2007.11.056
   Danovaro R, 2020, NAT ECOL EVOL, V4, P181, DOI 10.1038/s41559-019-1091-z
   De Cáceres M, 2009, ECOLOGY, V90, P3566, DOI 10.1890/08-1823.1
   de Santana CD, 2021, SCI REP-UK, V11, DOI 10.1038/s41598-021-97128-3
   Deiner K, 2017, MOL ECOL, V26, P5872, DOI 10.1111/mec.14350
   Everett MV, 2018, DEEP-SEA RES PT II, V150, P229, DOI 10.1016/j.dsr2.2017.09.008
   Fujiwara Y, 2022, FRONT MAR SCI, V9, DOI 10.3389/fmars.2022.945758
   Gao X, 2017, BMC BIOINFORMATICS, V18, DOI 10.1186/s12859-017-1670-4
   Garcia EG, 2007, ADV MAR BIOL, V52, P147, DOI 10.1016/S0065-2881(06)52002-4
   Gold Z., ENV DNA, DOI [10.1101/2022.07.27.501788, DOI 10.1101/2022.07.27.501788]
   Harper LR, 2022, bioRxiv, DOI [10.1101/2022.07.11.499619, 10.1101/2022.07.11.499619, DOI 10.1101/2022.07.11.499619]
   Heindler FM, 2018, FRONT ECOL EVOL, V6, DOI 10.3389/fevo.2018.00151
   Jeunen GJ, 2023, MOL ECOL RESOUR, V23, P771, DOI 10.1111/1755-0998.13754
   Jeunen GJ, 2019, MOL ECOL RESOUR, V19, P426, DOI 10.1111/1755-0998.12982
   Kenchington E, 2013, MAR ECOL PROG SER, V477, P217, DOI 10.3354/meps10127
   Kindt R., 2005, Tree Diversity Analysis
   Kutti T, 2013, CONT SHELF RES, V69, P21, DOI 10.1016/j.csr.2013.09.011
   Lendemer J, 2020, BIOSCIENCE, V70, P23, DOI 10.1093/biosci/biz140
   Link JS, 2002, MAR ECOL PROG SER, V227, P109, DOI 10.3354/meps227109
   Lynggaard C, 2022, MOL ECOL RESOUR, V22, P539, DOI 10.1111/1755-0998.13486
   Mahé F, 2015, PEERJ, V3, DOI 10.7717/peerj.1420
   Maldonado Manuel, 2017, P145
   Mariani S, 2019, CURR BIOL, V29, pR401, DOI 10.1016/j.cub.2019.04.031
   McClenaghan B, 2020, PLOS ONE, V15, DOI 10.1371/journal.pone.0236540
   Neave EF., 2023, Dryad Digital Repository, DOI [10.5061/dryad.rbnzs7hhp, DOI 10.5061/DRYAD.RBNZS7HHP]
   Neave EF., 2023, ZENODO, DOI [10.5281/zenodo.7740858, DOI 10.5281/ZENODO.7740858]
   Neave EF., 2023, FIGSHARE, DOI [10.6084/m9.figshare.c.6781094, DOI 10.6084/M9.FIGSHARE.C.6781094]
   Oksanen Jari, 2024, CRAN
   Pusceddu A, 2014, P NATL ACAD SCI USA, V111, P8861, DOI 10.1073/pnas.1405454111
   Raxworthy CJ, 2021, TRENDS ECOL EVOL, V36, P1049, DOI 10.1016/j.tree.2021.07.009
   Rognes T, 2016, PEERJ, V4, DOI 10.7717/peerj.2584
   Siegenthaler A, 2019, MOL ECOL RESOUR, V19, P206, DOI 10.1111/1755-0998.12956
   Sinniger F, 2016, FRONT MAR SCI, V3, DOI 10.3389/fmars.2016.00092
   Taberlet P, 2018, ENVIRONMENTAL DNA: FOR BIODIVERSITY RESEARCH AND MONITORING, P1, DOI 10.1093/oso/9780198767220.001.0001
   Taboada S., 2022, AUTHOREA PREPR, DOI [10.22541/au.164873620.02723929/ v1, DOI 10.22541/AU.164873620.02723929/V1]
   Taboada S, 2022, DEEP-SEA RES PT I, V181, DOI 10.1016/j.dsr.2021.103685
   Teixeira-Costa L, 2023, METHODS ECOL EVOL, V14, P319, DOI 10.1111/2041-210X.13866
   Thomsen PF, 2016, PLOS ONE, V11, DOI 10.1371/journal.pone.0165252
   van Dover CL, 2017, NAT GEOSCI, V10, P464, DOI 10.1038/ngeo2983
   Visser F, 2021, SCI ADV, V7, DOI 10.1126/sciadv.abf5908
   Webster M.S., 2017, The Extended Specimen: Emerging Frontiers in Collections-based Ornithological Research
   Weisz JB, 2008, OECOLOGIA, V155, P367, DOI 10.1007/s00442-007-0910-0
   Wickham H., 2016, ggplot2: elegant graphics for data analysis, DOI [10.1007/978-3-319-24277-4, DOI 10.1007/978-3-319-24277-4, DOI 10.1002/WICS.147]
   Wickham Hadley., 2019, J OPEN SOURCE SOFTW, V4, P1686, DOI [DOI 10.21105/JOSS.01686, 10.21105/joss.01686]
NR 53
TC 8
Z9 9
U1 1
U2 13
PU ROYAL SOC
PI LONDON
PA 6-9 CARLTON HOUSE TERRACE, LONDON SW1Y 5AG, ENGLAND
SN 0962-8452
EI 1471-2954
J9 P ROY SOC B-BIOL SCI
JI Proc. R. Soc. B-Biol. Sci.
PD AUG 30
PY 2023
VL 290
IS 2005
AR 20230771
DI 10.1098/rspb.2023.0771
PG 10
WC Biology; Ecology; Evolutionary Biology
WE Science Citation Index Expanded (SCI-EXPANDED)
SC Life Sciences & Biomedicine - Other Topics; Environmental Sciences &
   Ecology; Evolutionary Biology
GA LN1U7
UT WOS:001187398800001
PM 37644836
OA Green Submitted, hybrid
DA 2025-12-19
ER

PT J
AU Deiner, K
   Fronhofer, EA
   Mächler, E
   Walser, JC
   Altermatt, F
AF Deiner, Kristy
   Fronhofer, Emanuel A.
   Machler, Elvira
   Walser, Jean-Claude
   Altermatt, Florian
TI Environmental DNA reveals that rivers are conveyer belts of biodiversity
   information
SO NATURE COMMUNICATIONS
LA English
DT Article
ID OXIDASE I; IDENTIFICATION; DEGRADATION; DIVERSITY; CAPTURE; PRIMERS;
   QUALITY; SYSTEM; EDNA
AB DNA sampled from the environment (eDNA) is a useful way to uncover biodiversity patterns. By combining a conceptual model and empirical data, we test whether eDNA transported in river networks can be used as an integrative way to assess eukaryotic biodiversity for broad spatial scales and across the land-water interface. Using an eDNA metabarcode approach, we detect 296 families of eukaryotes, spanning 19 phyla across the catchment of a river. We show for a subset of these families that eDNA samples overcome spatial autocorrelation biases associated with the classical community assessments by integrating biodiversity information over space. In addition, we demonstrate that many terrestrial species are detected; thus suggesting eDNA in river water also incorporates biodiversity information across terrestrial and aquatic biomes. Environmental DNA transported in river networks offers a novel and spatially integrated way to assess the total biodiversity for whole landscapes and will transform biodiversity data acquisition in ecology.
C1 [Deiner, Kristy; Fronhofer, Emanuel A.; Machler, Elvira; Altermatt, Florian] Eawag Swiss Fed Inst Aquat Sci & Technol, Dept Aquat Ecol, Uberlandstr 133, CH-8600 Dubendorf, Switzerland.
   [Deiner, Kristy] Univ Notre Dame, Dept Biol Sci, Galvin Life Sci 290B, Notre Dame, IN 46556 USA.
   [Fronhofer, Emanuel A.; Machler, Elvira; Altermatt, Florian] Univ Zurich, Dept Evolutionary Biol & Environm Studies, Winterthurerstr 190, CH-8057 Zurich, Switzerland.
   [Walser, Jean-Claude] ETH, Swiss Fed Inst Technol, Genet Divers Ctr, CHN E 55 Univ Str 16, CH-8092 Zurich, Switzerland.
C3 Swiss Federal Institutes of Technology Domain; Swiss Federal Institute
   of Aquatic Science & Technology (EAWAG); University of Notre Dame;
   University of Zurich; Swiss Federal Institutes of Technology Domain; ETH
   Zurich
RP Deiner, K; Altermatt, F (corresponding author), Eawag Swiss Fed Inst Aquat Sci & Technol, Dept Aquat Ecol, Uberlandstr 133, CH-8600 Dubendorf, Switzerland.; Deiner, K (corresponding author), Univ Notre Dame, Dept Biol Sci, Galvin Life Sci 290B, Notre Dame, IN 46556 USA.; Altermatt, F (corresponding author), Univ Zurich, Dept Evolutionary Biol & Environm Studies, Winterthurerstr 190, CH-8057 Zurich, Switzerland.
EM alpinedna@gmail.com; florian.altermatt@eawag.ch
RI Fronhofer, Emanuel/AAY-3186-2021; Maechler, Elvira/KEJ-4272-2024;
   Fronhofer, Emanuel A/J-9784-2013
OI Deiner, Kristy/0000-0001-9755-3223; Fronhofer, Emanuel
   A/0000-0002-2219-784X; Walser, Jean-Claude/0000-0003-1513-0783;
   Altermatt, Florian/0000-0002-4831-6958
FU Eawag: Swiss Federal Institute of Aquatic Science and Technology; Swiss
   National Science Foundation [PP00P3_150698]; Swiss National Science
   Foundation (SNF) [PP00P3_150698] Funding Source: Swiss National Science
   Foundation (SNF)
FX We thank Patrick Steinmann for assistance with kicknet samples and
   taxonomic identification, Katharina Kaelin for assistance with our study
   area map and geographic information used in this study, and Peter
   Penicka for contributing illustrations to cover art. We thank the 25
   taxonomists who donated their time to help with the geographic
   verification of taxa identified through eDNA (all are listed in
   Supplementary Data 3 and 4). We thank Florian Leese, Vasco Elbrecht,
   Simon Creer and Michael Pfrender, and two anonymous reviewers for
   providing the insightful feedback on a previous versions of the
   manuscript. Data analysed in this paper were generated in collaboration
   with the Genetic Diversity Centre (GDC), ETH Zurich, and the University
   of Notre Dame's Genomics and Bioinformatics Core Facility. This work was
   funded by Eawag: Swiss Federal Institute of Aquatic Science and
   Technology, and the Swiss National Science Foundation (grant no.
   PP00P3_150698 to F.A.).
CR Altermatt F, 2013, J BIOGEOGR, V40, P2249, DOI 10.1111/jbi.12178
   Altermatt F, 2013, AQUAT ECOL, V47, P365, DOI 10.1007/s10452-013-9450-3
   [Anonymous], ZURCH GEW 2012 ENTW
   [Anonymous], 1997, Fractal river basins: Chance and selforganization
   [Anonymous], PEERJ PREPR
   [Anonymous], 2010, METHODEN UNTERSUCHUN
   BARBOUR M.T., 1999, EPA 841-B-99-002
   Benson DA, 2012, NUCLEIC ACIDS RES, V40, pD48, DOI 10.1093/nar/gkr1202
   Bohmann K, 2014, TRENDS ECOL EVOL, V29, P358, DOI 10.1016/j.tree.2014.04.003
   Cardoso P, 2009, DIVERS DISTRIB, V15, P1081, DOI 10.1111/j.1472-4642.2009.00607.x
   Clift PD, 2005, NATURE, V438, P1001, DOI 10.1038/nature04379
   Cristescu ME, 2014, TRENDS ECOL EVOL, V29, P566, DOI 10.1016/j.tree.2014.08.001
   Deagle BE, 2014, BIOL LETTERS, V10, DOI 10.1098/rsbl.2014.0562
   Deiner K, 2015, BIOL CONSERV, V183, P53, DOI 10.1016/j.biocon.2014.11.018
   Deiner K, 2014, PLOS ONE, V9, DOI 10.1371/journal.pone.0088786
   Deiner K, 2013, MOL ECOL RESOUR, V13, P820, DOI 10.1111/1755-0998.12130
   Drummond AJ, 2015, GIGASCIENCE, V4, DOI 10.1186/s13742-015-0086-1
   Edgar RC, 2010, BIOINFORMATICS, V26, P2460, DOI 10.1093/bioinformatics/btq461
   Folmer O., 1994, Molecular Marine Biology and Biotechnology, V3, P294
   Gibson J, 2014, P NATL ACAD SCI USA, V111, P8007, DOI 10.1073/pnas.1406468111
   Goldberg CS, 2015, BIOL CONSERV, V183, P1, DOI 10.1016/j.biocon.2014.11.040
   Gotelli NJ, 2001, ECOL LETT, V4, P379, DOI 10.1046/j.1461-0248.2001.00230.x
   Haase P, 2010, J N AM BENTHOL SOC, V29, P1279, DOI 10.1899/09-183.1
   Handley LL, 2015, BIOL J LINN SOC, V115, P750, DOI 10.1111/bij.12516
   Heino J, 2015, ECOL EVOL, V5, P1235, DOI 10.1002/ece3.1439
   Ivanova NV, 2007, MOL ECOL NOTES, V7, P544, DOI 10.1111/j.1471-8286.2007.01748.x
   Jane SF, 2015, MOL ECOL RESOUR, V15, P216, DOI 10.1111/1755-0998.12285
   Ji YQ, 2013, ECOL LETT, V16, P1245, DOI 10.1111/ele.12162
   Kelly RP, 2014, SCIENCE, V344, P1455, DOI 10.1126/science.1251156
   Laramie MB, 2015, BIOL CONSERV, V183, P29, DOI 10.1016/j.biocon.2014.11.025
   Mächler E, 2014, FRESHW SCI, V33, P1174, DOI 10.1086/678128
   Mari L, 2014, ECOL LETT, V17, P426, DOI 10.1111/ele.12242
   Moszczynska A, 2009, MOL ECOL RESOUR, V9, P75, DOI 10.1111/j.1755-0998.2009.02634.x
   Myers Norman, 2000, Nature (London), V403, P853, DOI 10.1038/35002501
   Noss RF, 2015, DIVERS DISTRIB, V21, P236, DOI 10.1111/ddi.12278
   R, 2013, A Language and Environment for Statistical Computing
   Ratnasingham S, 2007, MOL ECOL NOTES, V7, P355, DOI 10.1111/j.1471-8286.2007.01678.x
   Rees HC, 2014, J APPL ECOL, V51, P1450, DOI 10.1111/1365-2664.12306
   Schmieder R, 2011, BIOINFORMATICS, V27, P863, DOI 10.1093/bioinformatics/btr026
   Sheldon F, 2012, ECOL APPL, V22, P2188, DOI 10.1890/11-1792.1
   Stein ED, 2014, PLOS ONE, V9, DOI 10.1371/journal.pone.0095525
   Stribling JB, 2008, J N AM BENTHOL SOC, V27, P906, DOI 10.1899/07-175.1
   Strickler KM, 2015, BIOL CONSERV, V183, P85, DOI 10.1016/j.biocon.2014.11.038
   Sundermann A, 2011, ECOL APPL, V21, P1962, DOI 10.1890/10-0607.1
   Taberlet P, 2012, MOL ECOL, V21, P1789, DOI 10.1111/j.1365-294X.2012.05542.x
   Turner CR, 2014, METHODS ECOL EVOL, V5, P676, DOI 10.1111/2041-210X.12206
   Vörösmarty CJ, 2010, NATURE, V467, P555, DOI 10.1038/nature09440
   Ward ND, 2013, NAT GEOSCI, V6, P530, DOI [10.1038/NGEO1817, 10.1038/ngeo1817]
   Willett SD, 2014, SCIENCE, V343, P1117, DOI 10.1126/science.1248765
   Zimmermann J, 2015, MOL ECOL RESOUR, V15, P526, DOI 10.1111/1755-0998.12336
NR 50
TC 399
Z9 499
U1 23
U2 404
PU NATURE PORTFOLIO
PI BERLIN
PA HEIDELBERGER PLATZ 3, BERLIN, 14197, GERMANY
EI 2041-1723
J9 NAT COMMUN
JI Nat. Commun.
PD AUG
PY 2016
VL 7
BP 1
EP 9
AR 12544
DI 10.1038/ncomms12544
PG 9
WC Multidisciplinary Sciences
WE Science Citation Index Expanded (SCI-EXPANDED)
SC Science & Technology - Other Topics
GA DX8ZS
UT WOS:000384682500001
PM 27572523
OA Green Submitted, gold
HC Y
HP N
DA 2025-12-19
ER

PT J
AU Elías-Gutiérrez, M
   Hubert, N
   Collins, RA
   Andrade-Sossa, C
AF Elias-Gutierrez, Manuel
   Hubert, Nicolas
   Collins, Rupert A.
   Andrade-Sossa, Camilo
TI Aquatic Organisms Research with DNA Barcodes
SO DIVERSITY-BASEL
LA English
DT Review
DE aquatic life; biodiversity; freshwater; marine; brackish; invertebrate;
   fish; crustacea; insecta
ID FRESH-WATER FISH; ENVIRONMENTAL DNA; CHARACIFORMES CHARACIDAE;
   HOLOPEDIUM CRUSTACEA; TAXONOMIC CONFLICTS; MOLECULAR PHYLOGENY;
   TELEOSTEI GOBIIDAE; YUCATAN PENINSULA; CRYPTIC DIVERSITY; CALANOID
   COPEPODS
AB Since their inception, DNA barcodes have become a powerful tool for understanding the biodiversity and biology of aquatic species, with multiple applications in diverse fields such as food security, fisheries, environmental DNA, conservation, and exotic species detection. Nevertheless, most aquatic ecosystems, from marine to freshwater, are understudied, with many species disappearing due to environmental stress, mostly caused by human activities. Here we highlight the progress that has been made in studying aquatic organisms with DNA barcodes, and encourage its further development in assisting sustainable use of aquatic resources and conservation.
C1 [Elias-Gutierrez, Manuel] Colegio Frontera Sur, Dept Sistemat & Ecol Acuat, Av Centenario Km 5-5, Chetmal 77014, Quintana Roo, Mexico.
   [Hubert, Nicolas] Univ Montpellier, UMR ISEM 5554, IRD, CNRS,EPHE, Pl Eugene Bataillon, F-34095 Montpellier 05, France.
   [Collins, Rupert A.] Univ Bristol, Sch Biol Sci, Life Sci Bldg, Bristol BS8 1T, Avon, England.
   [Andrade-Sossa, Camilo] Univ Cauca, Dept Biol, Grp Estudios Recursos Hidrobiol Continentales, Popayan 190002, Colombia.
C3 El Colegio de la Frontera Sur (ECOSUR); Centre National de la Recherche
   Scientifique (CNRS); Institut de Recherche pour le Developpement (IRD);
   Universite PSL; Ecole Pratique des Hautes Etudes (EPHE); Universite de
   Montpellier; University of Bristol; Universidad del Cauca
RP Elías-Gutiérrez, M (corresponding author), Colegio Frontera Sur, Dept Sistemat & Ecol Acuat, Av Centenario Km 5-5, Chetmal 77014, Quintana Roo, Mexico.
EM melias@ecosur.mx; nicolas.hubert@ird.fr; rupertcollins@gmail.com;
   ceandrade@unicauca.edu.co
RI ; Sossa, Camilo/AAD-1954-2019; Elias-Gutierrez, Manuel/A-8952-2013
OI Elias-Gutierrez, Manuel/0000-0003-2562-4584; Anade Sossa, Camilo
   Ernesto/0000-0003-4047-2443; Hubert, Nicolas/0000-0001-9248-3377;
   Zelada, Eliana/0000-0002-5813-0954; Collins, Rupert
   A/0000-0002-9135-1169
CR Adelir-Alves J, 2019, J FISH BIOL, V95, P1156, DOI 10.1111/jfb.14117
   Adeoba M, 2019, GENOME, V62, P170, DOI 10.1139/gen-2018-0023
   Ahern ALM, 2018, MAR ECOL PROG SER, V592, P159, DOI 10.3354/meps12446
   Alcántar-Escalera FJ, 2013, MOL ECOL RESOUR, V13, P1116, DOI 10.1111/1755-0998.12090
   Andrade-Sossa C, 2020, PEERJ, V8, DOI 10.7717/peerj.9989
   Andújar C, 2018, MOL ECOL, V27, P3968, DOI 10.1111/mec.14844
   Angyal D, 2018, J ZOOL SYST EVOL RES, V56, P493, DOI 10.1111/jzs.12220
   Arruda PSS, 2019, GENES-BASEL, V10, DOI 10.3390/genes10090639
   Azizah M.N.S, 2018, SCI REP-UK, V8, P1
   Azmir IA, 2017, J APPL ICHTHYOL, V33, P998, DOI 10.1111/jai.13425
   Béarez P, 2013, CYBIUM, V37, P305
   Beck SV, 2017, PLOS ONE, V12, DOI 10.1371/journal.pone.0179557
   Bekker EI, 2016, PLOS ONE, V11, DOI 10.1371/journal.pone.0161737
   Benzaquem DC, 2015, PLOS ONE, V10, DOI 10.1371/journal.pone.0112217
   Berry TE, 2017, ECOL EVOL, V7, P5435, DOI 10.1002/ece3.3123
   Mateussi NTB, 2020, J FISH BIOL, V97, P668, DOI 10.1111/jfb.14417
   Bucklin A, 2011, ANNU REV MAR SCI, V3, P471, DOI 10.1146/annurev-marine-120308-080950
   Bucklin A, 2010, DEEP-SEA RES PT II, V57, P2234, DOI 10.1016/j.dsr2.2010.09.025
   Buj I, 2019, HYDROBIOLOGIA, V835, P147, DOI 10.1007/s10750-019-3935-6
   Caffara M, 2017, PARASITOLOGY, V144, P1519, DOI [10.1017/S0031182017001068, 10.1017/s0031182017001068]
   Caires RA, 2019, ACTA AMAZON, V49, P197, DOI 10.1590/1809-4392201803481
   Carew ME, 2007, J N AM BENTHOL SOC, V26, P587, DOI 10.1899/06-120.1
   Carr CM, 2011, PLOS ONE, V6, DOI 10.1371/journal.pone.0022232
   Carrera-Parra LF, 2011, ZOOTAXA, P51
   Carvalho APC, 2019, HYDROBIOLOGIA, V832, P317, DOI 10.1007/s10750-018-3790-x
   Castelin M, 2017, EUR J TAXON, V289, P1, DOI 10.5852/ejt.2017.289
   Paz FPC, 2014, PLOS ONE, V9, DOI 10.1371/journal.pone.0098603
   Cawthorn DM, 2018, CONSERV LETT, V11, DOI 10.1111/conl.12573
   Chakona A, 2018, ZOOKEYS, P69, DOI 10.3897/zookeys.768.21944
   Chang CH, 2016, FOOD CONTROL, V66, P38, DOI 10.1016/j.foodcont.2016.01.034
   Chibwana FD, 2013, INFECT GENET EVOL, V17, P62, DOI 10.1016/j.meegid.2013.03.037
   Christiansen H, 2018, FOOD CONTROL, V85, P66, DOI 10.1016/j.foodcont.2017.09.005
   Chuluunbat S, 2016, ZOOSYMPOSIA, V10, P96, DOI 10.11646/zoosymposia.10.1.10
   Collet A, 2018, MITOCHONDRIAL DNA A, V29, P905, DOI 10.1080/24701394.2017.1383406
   Collins RA, 2019, METHODS ECOL EVOL, V10, P1985, DOI 10.1111/2041-210X.13276
   Collins RA, 2012, PLOS ONE, V7, DOI [10.1371/journal.pone.0028381, 10.1371/journal.pone.0030581]
   Conte-Grand C, 2017, PLOS ONE, V12, DOI 10.1371/journal.pone.0184017
   Cordier T, 2017, ENVIRON SCI TECHNOL, V51, P9118, DOI 10.1021/acs.est.7b01518
   Curry CJ, 2018, FRESHW SCI, V37, P178, DOI 10.1086/696613
   Ferrette BLD, 2019, BIODIVERS CONSERV, V28, P4007, DOI 10.1007/s10531-019-01862-0
   Dahruddin H, 2017, MOL ECOL RESOUR, V17, P288, DOI 10.1111/1755-0998.12528
   de la Parra Venegas Rafael, 2011, PLoS One, V6, pe18994, DOI 10.1371/journal.pone.0018994
   De León LF, 2020, PLOS ONE, V15, DOI 10.1371/journal.pone.0231683
   de Mazancourt V, 2019, MOL PHYLOGENET EVOL, V131, P164, DOI 10.1016/j.ympev.2018.11.002
   de Queiroz LJ, 2020, MOL PHYLOGENET EVOL, V145, DOI 10.1016/j.ympev.2019.106711
   Deiner K, 2017, MOL ECOL, V26, P5872, DOI 10.1111/mec.14350
   Delpiani G, 2020, FISH RES, V221, DOI 10.1016/j.fishres.2019.105373
   Delrieu-Trottin E, 2020, EVOL APPL, V13, P1451, DOI 10.1111/eva.12926
   Delrieu-Trottin E, 2019, SCI DATA, V6, DOI 10.1038/s41597-019-0123-5
   Denys GPJ, 2020, CYBIUM, V44, P205, DOI 10.26028/cybium/2020-443-003
   Denys GPJ, 2014, CR BIOL, V337, P521, DOI 10.1016/j.crvi.2014.07.002
   Durand JD, 2017, REV FISH BIOL FISHER, V27, P233, DOI 10.1007/s11160-016-9457-7
   Elbrecht V, 2017, METHODS ECOL EVOL, V8, P1265, DOI 10.1111/2041-210X.12789
   Elderkin CL, 2016, BIOL J LINN SOC, V118, P369, DOI 10.1111/bij.12734
   Gutiérrez ME, 2018, TEOR PRAX, V14, P31
   Elias-Gutierrez M, 2008, HIDROBIOLOGICA, V18, P63
   Elías-Gutiérrez M, 2019, LIMNETICA, V38, P227, DOI 10.23818/limn.38.18
   Elías-Gutiérrez M, 2018, ECOL EVOL, V8, P3002, DOI 10.1002/ece3.3742
   Epitashvili G, 2020, BIODIVERS DATA J, V8, DOI 10.3897/BDJ.8.e57862
   Escobar MDL, 2019, J FISH BIOL, V95, P411, DOI 10.1111/jfb.13990
   García-Morales AE, 2020, REV MEX BIODIVERS, V91, DOI 10.22201/ib.20078706e.2020.91.3116
   Galimberti A, 2021, MOL ECOL RESOUR, V21, P183, DOI [10.1101/2020.04.23.056911, 10.1111/1755-0998.13235]
   Garibian PG, 2020, PEERJ, V8, DOI 10.7717/peerj.10410
   Gischler E, 2008, SEDIMENTOLOGY, V55, P1293, DOI 10.1111/j.1365-3091.2007.00946.x
   Günther B, 2017, FOOD CONTROL, V73, P922, DOI 10.1016/j.foodcont.2016.10.016
   Gutiérrez-Aguirre MA, 2020, PEERJ, V8, DOI 10.7717/peerj.8416
   Gutiérrez-Aguirre MA, 2016, ZOOKEYS, P61, DOI 10.3897/zookeys.637.10276
   Hashimoto S, 2020, J FISH BIOL, V96, P14, DOI 10.1111/jfb.14173
   Hebert P.D.N., 2007, J FISH BIOL
   Hebert PDN, 2018, BMC GENOMICS, V19, DOI 10.1186/s12864-018-4611-3
   Hebert PDN, 2013, PLOS ONE, V8, DOI 10.1371/journal.pone.0068535
   Hebert Paul D. N., 2003, Proceedings of the Royal Society Biological Sciences Series B, V270, pS96
   Hebert PDN, 2004, P NATL ACAD SCI USA, V101, P14812, DOI 10.1073/pnas.0406166101
   Hernawati R, 2020, HYDROBIOLOGIA, V847, P647, DOI 10.1007/s10750-019-04127-7
   Hirai J, 2013, J PLANKTON RES, V35, P644, DOI 10.1093/plankt/fbt016
   Hubert N, 2008, PLOS ONE, V3, DOI 10.1371/journal.pone.0002490
   Hubert N, 2019, CONSERV GENET, V20, P517, DOI 10.1007/s10592-019-01152-w
   Hubert N, 2015, MOL ECOL RESOUR, V15, P57, DOI 10.1111/1755-0998.12293
   Hubert N, 2012, PLOS ONE, V7, DOI 10.1371/journal.pone.0028987
   Hubert N, 2011, ECOL EVOL, V1, P229, DOI 10.1002/ece3.19
   Hubert N, 2010, MOL PHYLOGENET EVOL, V55, P1195, DOI 10.1016/j.ympev.2010.02.023
   Hutama A, 2017, GLOB ECOL CONSERV, V12, P170, DOI 10.1016/j.gecco.2017.11.005
   Iyiola OA, 2018, ECOL EVOL, V8, P6932, DOI 10.1002/ece3.4210
   Jaafar TNAM, 2012, PLOS ONE, V7, DOI 10.1371/journal.pone.0049623
   Jeffery NW, 2011, PLOS ONE, V6, DOI 10.1371/journal.pone.0018364
   Jo H, 2016, ECOL EVOL, V6, P219, DOI 10.1002/ece3.1825
   Jo H, 2014, ECOL EVOL, V4, P219, DOI 10.1002/ece3.921
   Kadarusman, 2012, PLOS ONE, V7, DOI 10.1371/journal.pone.0040627
   Karanovic I, 2020, CONTRIB ZOOL, V89, P247, DOI 10.1163/18759866-20191423
   Keith P, 2020, CYBIUM, V44, P317, DOI 10.26028/cybium/2020-444-003
   Keith P, 2018, CYBIUM, V42, P195
   Keith P, 2017, CYBIUM, V41, P195
   Keith P, 2014, CYBIUM, V38, P133
   Kekkonen M, 2014, MOL ECOL RESOUR, V14, P706, DOI 10.1111/1755-0998.12233
   Kerr Kevin C R, 2007, Mol Ecol Notes, V7, P535
   Ko HL, 2013, PLOS ONE, V8, DOI 10.1371/journal.pone.0053451
   Kusche H, 2021, FOOD CONTROL, V121, DOI 10.1016/j.foodcont.2020.107647
   Laidemitt MR, 2019, ACTA TROP, V193, P38, DOI 10.1016/j.actatropica.2019.01.025
   Lawton SP, 2018, ACTA TROP, V188, P86, DOI 10.1016/j.actatropica.2018.08.027
   Leyva-Cruz E, 2016, GENOME, V59, P1117, DOI 10.1139/gen-2015-0151
   Lim H, 2016, PLOS ONE, V11, DOI 10.1371/journal.pone.0163596
   Lima FD, 2017, MAR BIODIVERS, V47, P723, DOI 10.1007/s12526-017-0638-y
   Liu YK, 2017, ORG DIVERS EVOL, V17, P477, DOI 10.1007/s13127-016-0317-z
   Locke SA, 2019, PARASITOL RES, V118, P3253, DOI 10.1007/s00436-019-06536-y
   Locke SA, 2015, INT J PARASITOL, V45, P841, DOI 10.1016/j.ijpara.2015.07.001
   Machado VN, 2018, SCI REP-UK, V8, DOI 10.1038/s41598-018-26550-x
   Mächler E, 2021, MOL ECOL, V30, P3326, DOI 10.1111/mec.15725
   Makino W, 2020, HYDROBIOLOGIA, V847, P857, DOI 10.1007/s10750-019-04147-3
   Mariac C, 2018, PLOS ONE, V13, DOI 10.1371/journal.pone.0202976
   Mattox GMT, 2020, VERTEBR ZOOL, V70, P417, DOI 10.26049/VZ70-3-2020-11
   Mauchline J, 1998, ADV MAR BIOL, V33, P1
   Mauffrey F, 2021, MOL ECOL, V30, P3007, DOI 10.1111/mec.15698
   Mejía O, 2012, MITOCHONDR DNA, V23, P471, DOI 10.3109/19401736.2012.710207
   Mercado-Salas NF, 2018, ARTHROPOD SYST PHYLO, V76, P487
   Monaghan MT, 2009, SYST BIOL, V58, P298, DOI 10.1093/sysbio/syp027
   Montes-Ortiz L, 2020, DIVERSITY-BASEL, V12, DOI 10.3390/d12090329
   Montes-Ortiz L, 2018, J LIMNOL, V77, P428, DOI 10.4081/jlimnol.2018.1746
   Ng TH, 2020, J MOLLUS STUD, V86, P290, DOI 10.1093/mollus/eyaa015
   Nogueira AF, 2021, ZOOL SCR, V50, P337, DOI 10.1111/zsc.12469
   Oliveira Carvalho Cintia, 2020, Zoology (Jena), V141, P125782, DOI 10.1016/j.zool.2020.125782
   Ota RP, 2020, NEOTROP ICHTHYOL, V18, DOI 10.1590/1982-0224-20190112
   Pegg GG, 2006, SCI MAR, V70, P7, DOI 10.3989/scimar.2006.70s27
   Pereira LHG, 2011, MITOCHONDR DNA, V22, P71, DOI 10.3109/19401736.2010.532213
   Perry E, 2002, INT GEOL REV, V44, P191, DOI 10.2747/0020-6814.44.3.191
   Pomerantz A, 2018, GIGASCIENCE, V7, DOI 10.1093/gigascience/giy033
   Quiroz-Vázquez P, 2009, ZOOTAXA, P50, DOI 10.11646/zootaxa.2236.1.4
   Ratnasingham S, 2007, MOL ECOL NOTES, V7, P355, DOI 10.1111/j.1471-8286.2007.01678.x
   Ratnasingham S, 2013, PLOS ONE, V8, DOI 10.1371/journal.pone.0066213
   Rees HC, 2014, J APPL ECOL, V51, P1450, DOI 10.1111/1365-2664.12306
   Rosas-Luis R, 2019, MAR ECOL-EVOL PERSP, V40, DOI 10.1111/maec.12535
   Rossini BC, 2016, PLOS ONE, V11, DOI 10.1371/journal.pone.0167203
   Rowe CL, 2007, ZOOTAXA, P1
   Rüber L, 2020, J ZOOL SYST EVOL RES, V58, P356, DOI 10.1111/jzs.12324
   Salazar-Silva P, 2014, ZOOTAXA, V3790, P555, DOI 10.11646/zootaxa.3790.4.4
   Sarmiento-Camacho S, 2018, GENOME, V61, P457, DOI 10.1139/gen-2017-0222
   Schmidt S, 2015, MOL ECOL RESOUR, V15, P985, DOI 10.1111/1755-0998.12363
   Shen YJ, 2019, MOL ECOL RESOUR, V19, P1278, DOI 10.1111/1755-0998.12961
   Sholihah A, 2021, SYST BIOL, V70, P940, DOI 10.1093/sysbio/syab006
   Sholihah A, 2020, SCI REP-UK, V10, DOI 10.1038/s41598-020-59544-9
   Skelton PH, 2011, J FISH BIOL, V79, P1413, DOI 10.1111/j.1095-8649.2011.03085.x
   Smith MA, 2008, P NATL ACAD SCI USA, V105, P12359, DOI 10.1073/pnas.0805319105
   Sonet G, 2019, MOL ECOL RESOUR, V19, P728, DOI 10.1111/1755-0998.12983
   Srivathsan A, 2018, MOL ECOL RESOUR, V18, P1035, DOI 10.1111/1755-0998.12890
   Steinke D, 2016, GENOME, V59, P959, DOI 10.1139/gen-2015-0212
   Steinke D, 2009, PLOS ONE, V4, DOI 10.1371/journal.pone.0006300
   Stothard JR, 2013, ACTA TROP, V128, P326, DOI 10.1016/j.actatropica.2012.09.006
   Suter L, 2021, MOL ECOL, V30, P3140, DOI 10.1111/mec.15587
   Trivedi S, 2016, SAUDI J BIOL SCI, V23, P161, DOI 10.1016/j.sjbs.2015.01.001
   Valdez-Moreno M, 2019, PLOS ONE, V14, DOI 10.1371/journal.pone.0215505
   Valdez-Moreno M, 2012, PLOS ONE, V7, DOI 10.1371/journal.pone.0036636
   Valdez-Moreno M, 2010, MAR FRESHWATER RES, V61, P665, DOI 10.1071/MF09222
   Valentini A, 2016, MOL ECOL, V25, P929, DOI 10.1111/mec.13428
   van der Walt KA, 2017, AFR J AQUAT SCI, V42, P155, DOI 10.2989/16085914.2017.1343178
   Vandamme SG, 2016, PEERJ, V4, DOI 10.7717/peerj.1891
   Vásquez-Yeomans L, 2011, BIOL INVASIONS, V13, P2635, DOI 10.1007/s10530-011-9968-z
   Victor B., 2012, J OCEAN SCI FOUND, V5, P1
   Victor BC, 2010, ZOOTAXA, P53
   Victor BC, 2013, ZOOTAXA, V3669, P551, DOI 10.11646/zootaxa.3669.4.8
   Vikhrev IV, 2017, TROP CONSERV SCI, V10, P1, DOI 10.1177/1940082917738151
   Villalobos-Guerrero TF, 2015, ZOOTAXA, V3919, P157, DOI 10.11646/zootaxa.3919.1.7
   von Rintelen K, 2007, MOL PHYLOGENET EVOL, V45, P1033, DOI 10.1016/j.ympev.2007.07.002
   Ward RD, 2005, PHILOS T R SOC B, V360, P1847, DOI 10.1098/rstb.2005.1716
   Ward RD, 2008, MAR FRESHWATER RES, V59, P57, DOI 10.1071/MF07148
   Wattier R, 2020, SCI REP-UK, V10, DOI 10.1038/s41598-020-73739-0
   Webster BL, 2013, ACTA TROP, V128, P250, DOI 10.1016/j.actatropica.2012.08.009
   Winterbottom R, 2014, ZOOKEYS, P79, DOI 10.3897/zookeys.381.6445
   Wong EHK, 2008, FOOD RES INT, V41, P828, DOI 10.1016/j.foodres.2008.07.005
   Wu RW, 2018, PLOS ONE, V13, DOI 10.1371/journal.pone.0200956
   Yamamoto A, 2020, LIMNOLOGY, V21, P97, DOI 10.1007/s10201-019-00585-z
   Zamora-Terol S, 2020, MOL ECOL, V29, P3380, DOI 10.1111/mec.15555
   Zhou X, 2010, J N AM BENTHOL SOC, V29, P814, DOI 10.1899/09-121.1
NR 171
TC 13
Z9 18
U1 3
U2 44
PU MDPI
PI BASEL
PA MDPI AG, Grosspeteranlage 5, CH-4052 BASEL, SWITZERLAND
EI 1424-2818
J9 DIVERSITY-BASEL
JI Diversity-Basel
PD JUL
PY 2021
VL 13
IS 7
AR 306
DI 10.3390/d13070306
PG 13
WC Biodiversity Conservation; Ecology
WE Science Citation Index Expanded (SCI-EXPANDED)
SC Biodiversity & Conservation; Environmental Sciences & Ecology
GA TN5ZT
UT WOS:000676313200001
OA Green Submitted, gold
DA 2025-12-19
ER

PT J
AU Leasi, F
   Sevigny, JL
   Laflamme, EM
   Artois, T
   Curini-Galletti, M
   Navarrete, AD
   Di Domenico, M
   Goetz, F
   Hall, JA
   Hochberg, R
   Jörger, KM
   Jondelius, U
   Todaro, MA
   Wirshing, HH
   Norenburg, JL
   Thomas, WK
AF Leasi, Francesca
   Sevigny, Joseph L.
   Laflamme, Eric M.
   Artois, Tom
   Curini-Galletti, Marco
   de Jesus Navarrete, Alberto
   Di Domenico, Maikon
   Goetz, Freya
   Hall, Jeffrey A.
   Hochberg, Rick
   Joerger, Katharina M.
   Jondelius, Uif
   Todaro, M. Antonio
   Wirshing, Herman H.
   Norenburg, Jon L.
   Thomas, W. Kelley
TI Biodiversity estimates and ecological interpretations of meiofaunal
   communities are biased by the taxonomic approach
SO COMMUNICATIONS BIOLOGY
LA English
DT Article
ID DNA; RESOLUTION; DIVERSITY; ALIGNMENT; SAMPLE
AB Accurate assessments of biodiversity are crucial to advising ecosystem-monitoring programs and understanding ecosystem function. Nevertheless, a standard operating procedure to assess biodiversity accurately and consistently has not been established. This is especially true for meiofauna, a diverse community (>20 phyla) of small benthic invertebrates that have fundamental ecological roles. Recent studies show that metabarcoding is a cost-effective and time-effective method to estimate meiofauna biodiversity, in contrast to morphological-based taxonomy. Here, we compare biodiversity assessments of a diverse meiofaunal community derived by applying multiple taxonomic methods based on comparative morphology, molecular phylogenetic analysis, DNA barcoding of individual specimens, and metabarcoding of environmental DNA. We show that biodiversity estimates are strongly biased across taxonomic methods and phyla. Such biases affect understanding of community structures and ecological interpretations. This study supports the urgency of improving aspects of environmental high-throughput sequencing and the value of taxonomists in correctly understanding biodiversity estimates.
C1 [Leasi, Francesca] Univ Tennessee, Dept Biol Geol & Environm Sci, 615 McCallie Ave, Chattanooga, TN 37403 USA.
   [Leasi, Francesca; Sevigny, Joseph L.; Hall, Jeffrey A.; Thomas, W. Kelley] Univ New Hampshire, Hubbard Ctr Genome Studies, Dept Mol Cellular & Biomed Sci, 35 Colovos Rd, Durham, NH 03824 USA.
   [Laflamme, Eric M.] Plymouth State Univ, Dept Math, MSC29,17 High St, Plymouth, NH 03264 USA.
   [Artois, Tom] Hasselt Univ, Ctr Environm Sci, Campus Diepenbeek,Agoralaan Gebouw D, B-3590 Diepenbeek, Belgium.
   [Curini-Galletti, Marco] Univ Sassari, Dipartimento Med Vet, Via Muroni 25, I-07100 Sassari, Italy.
   [de Jesus Navarrete, Alberto] Colegio Frontera Sur, Dept Sistemat & Ecol Acuat, Unidad Chetumal, Av Centenario Km 5-5 Chetumal Quintana Roo, Chetmal 77014, Mexico.
   [Di Domenico, Maikon] Univ Fed Parana, Ctr Estudos Mar, Av Beira Mar S-N,POB 6183255-976, Ponta Do Parana, PR, Brazil.
   [Goetz, Freya; Wirshing, Herman H.; Norenburg, Jon L.] Smithsonian Natl Museum Nat Hist, Dept Invertebrate Zool, 10th St & Constitut Ave NW, Washington, DC 20560 USA.
   [Hochberg, Rick] Univ Massachusetts Lowell, Dept Biol Sci, Olsen Hall 414,198 Riverside St, Lowell, MA 01854 USA.
   [Joerger, Katharina M.] Ludwig Maximilians Univ Munchen, Dept Biol, Grosshaderner Str, D-82152 Munich, Germany.
   [Jondelius, Uif] Swedish Museum Nat Hist, POB 5007, SE-10405 Stockholm, Sweden.
   [Todaro, M. Antonio] Univ Modena & Reggio Emilia, Dept Life Sci, Via G Campi 213-D, I-41125 Modena, Italy.
C3 University of Tennessee System; University of Tennessee at Chattanooga;
   University System Of New Hampshire; University of New Hampshire;
   University System Of New Hampshire; Plymouth State University; Hasselt
   University; University of Sassari; El Colegio de la Frontera Sur
   (ECOSUR); Universidade Federal do Parana; Smithsonian Institution;
   Smithsonian National Museum of Natural History; University of
   Massachusetts System; University of Massachusetts Lowell; University of
   Munich; Swedish Museum of Natural History; Universita di Modena e Reggio
   Emilia
RP Leasi, F (corresponding author), Univ Tennessee, Dept Biol Geol & Environm Sci, 615 McCallie Ave, Chattanooga, TN 37403 USA.; Leasi, F (corresponding author), Univ New Hampshire, Hubbard Ctr Genome Studies, Dept Mol Cellular & Biomed Sci, 35 Colovos Rd, Durham, NH 03824 USA.
EM francesca-leasi@utc.edu
RI Sevigny, Joseph/R-3658-2019; Todaro, M./H-1311-2013; de Jesus Navarrete,
   Alberto/X-9763-2019; Leasi, Francesca/E-4361-2017; Artois,
   Tom/O-7349-2017; Norenburg, Jon/K-3481-2015
OI Leasi, Francesca/0000-0001-6995-0934; Artois, Tom/0000-0002-2491-7273;
   Norenburg, Jon/0000-0001-7776-1527; Goetz, Freya/0000-0001-5696-4333
FU Global Genome Initiative (GGI) [GGI-Rolling-2015-020]; Smithsonian
   Institute Buck GGI Fellowship; Gulf of Mexico Research Initiative
   (GOMRI) [16-052]; GOMRI; National Science Foundation [DBI 1229361]
FX The meiofauna workshop in Panama was funded to F.L. primarily by the
   Global Genome Initiative (GGI) Award (Grant No. GGI-Rolling-2015-020).
   The research was also supported by a Smithsonian Institute Buck GGI
   Fellowship (to F.L.) and Gulf of Mexico Research Initiative (GOMRI)
   Grant 16-052 (to W.K.T.). In consideration of partial funding by GOMRI,
   data are publicly available through the Gulf of Mexico Research
   Initiative Information & Data Cooperative (GRIIDC) at
   https://data.gulfresearchinitiative.org
   (https://doi.org/10.7266/n7-szj8-1531). We are grateful to Juan Mate and
   Lil Camacho of Smithsonian Tropical Research Institution for their
   scientific support; the director of Achotines Laboratory Facility,
   Vernon P. Scholey, and all his staff for hosting the workshop; Marcelo
   Lamour of Laboratorio de Oceanografia Geologica (UFPR) for supporting
   the sedimentological analysis; Ester Eckert for sharing the DNA
   extraction protocol for metabarcoding. The molecular work was performed
   at both the Laboratory of Analytical Biology (LAB) at Smithsonian
   National Museum of Natural History (Washington D.C.) and Hubbard Center
   for Genome Studies (HCGS) at the University of New Hampshire. Illumina
   HiSeq2500 at HCGS was funded by National Science Foundation Grant DBI
   1229361 to W.K.T.
CR Ambrose CD, 2011, BMC GENET, V12, DOI 10.1186/1471-2156-12-13
   [Anonymous], J LIMNOL
   [Anonymous], NAT PROTOC EXCHANGE
   [Anonymous], 2018, J EXP MAR BIOL ECOL, DOI DOI 10.1016/j.jembe.2017.05.007
   [Anonymous], 2015, R LANG ENV STAT COMP R LANG ENV STAT COMP
   [Anonymous], JOSEPH7E BIODIVERSIT
   [Anonymous], 2016, J STAT SOFTW
   [Anonymous], RES IDEAS OUTCOMES
   [Anonymous], Acad. Sci. USA, DOI DOI 10.1073/PNAS
   [Anonymous], TANNER ENV CLASTIC G
   Barnosky AD, 2011, NATURE, V471, P51, DOI 10.1038/nature09678
   Baselga A, 2012, METHODS ECOL EVOL, V3, P808, DOI 10.1111/j.2041-210X.2012.00224.x
   Beng KC, 2016, SCI REP-UK, V6, DOI 10.1038/srep24965
   Bik HM, 2013, PLOS ONE, V8, DOI 10.1371/journal.pone.0078230
   Bracken-Grissom H, 2014, J HERED, V105, P1, DOI 10.1093/jhered/est084
   Brown EA, 2015, ECOL EVOL, V5, P2234, DOI 10.1002/ece3.1485
   Callahan BJ, 2017, ISME J, V11, P2639, DOI 10.1038/ismej.2017.119
   Callahan BJ, 2016, NAT METHODS, V13, P581, DOI [10.1038/NMETH.3869, 10.1038/nmeth.3869]
   Caporaso JG, 2010, NAT METHODS, V7, P335, DOI 10.1038/nmeth.f.303
   Carugati L, 2015, MAR GENOM, V24, P11, DOI 10.1016/j.margen.2015.04.010
   Chao A, 2012, ECOLOGY, V93, P2037, DOI 10.1890/11-1817.1
   Cowart DA, 2015, PLOS ONE, V10, DOI 10.1371/journal.pone.0117562
   Creer S, 2010, MOL ECOL, V19, P4, DOI 10.1111/j.1365-294X.2009.04473.x
   Curini-Galletti M, 2012, PLOS ONE, V7, DOI 10.1371/journal.pone.0033801
   Dal Zotto M, 2016, ZOOL ANZ, V265, P127, DOI 10.1016/j.jcz.2016.03.013
   Dellinger AL, 2015, PLOS ONE, V10, DOI 10.1371/journal.pone.0126290
   Drummond AJ, 2012, MOL BIOL EVOL, V29, P1969, DOI 10.1093/molbev/mss075
   Duffy JE, 2017, NATURE, V549, P261, DOI 10.1038/nature23886
   Dunn CW, 2008, NATURE, V452, P745, DOI 10.1038/nature06614
   Eagle SHC, 2012, MOBILE DNA-UK, V3, DOI 10.1186/1759-8753-3-4
   Elbrecht V, 2015, PLOS ONE, V10, DOI 10.1371/journal.pone.0130324
   Ezard T, 2009, R package
   Faith DP, 2006, EVOL BIOINFORM, V2, P121
   Fonseca VG, 2017, SCI REP-UK, V7, DOI 10.1038/s41598-017-06687-x
   Fontaneto D, 2012, EVOL BIOL, V39, P262, DOI 10.1007/s11692-012-9161-z
   Gibson J, 2014, P NATL ACAD SCI USA, V111, P8007, DOI 10.1073/pnas.1406468111
   Giere O., 2009, Meiobenthology: the microscopic motile fauna of aquatic sediments, DOI DOI 10.1007/978-3-540-68661-3_5
   Giribet G, 2015, ZOOL ANZ, V256, P96, DOI 10.1016/j.jcz.2015.01.003
   HELTSHE JF, 1983, BIOMETRICS, V39, P1, DOI 10.2307/2530802
   Hirai J, 2015, MOL ECOL RESOUR, V15, P68, DOI 10.1111/1755-0998.12294
   Holovachov O, 2016, BIODIVERS DATA J, V4, DOI 10.3897/BDJ.4.e10021
   Holovachov O, 2017, ROY SOC OPEN SCI, V4, DOI 10.1098/rsos.170315
   Jaccard P., 1901, B SOCIT VAUDOISEDES, V37, P547, DOI [DOI 10.5169/SEALS-266440, 10.5169/seals-266440]
   Pereira TJ, 2018, THALASSAS, V34, P53, DOI 10.1007/s41208-017-0038-x
   Katoh K, 2002, NUCLEIC ACIDS RES, V30, P3059, DOI 10.1093/nar/gkf436
   Katoh K, 2009, METHODS MOL BIOL, V537, P39, DOI 10.1007/978-1-59745-251-9_3
   Keane TM, 2006, BMC EVOL BIOL, V6, DOI 10.1186/1471-2148-6-29
   Kembel SW, 2010, BIOINFORMATICS, V26, P1463, DOI 10.1093/bioinformatics/btq166
   Koller M, 2016, J STAT SOFTW, V75, P1, DOI 10.18637/jss.v075.i06
   Leasi F, 2016, MAR ECOL-EVOL PERSP, V37, P970, DOI 10.1111/maec.12305
   Leasi F, 2016, MOL ECOL, V25, P1381, DOI 10.1111/mec.13568
   Millero FJ, 2010, OCEANOGRAPHY, V23, P18, DOI 10.5670/oceanog.2010.21
   Mills S, 2017, HYDROBIOLOGIA, V796, P39, DOI 10.1007/s10750-016-2725-7
   Morgan MJ, 2014, P ROY SOC B-BIOL SCI, V281, DOI 10.1098/rspb.2013.3076
   Mwinyi A, 2009, BMC GENOMICS, V10, DOI 10.1186/1471-2164-10-27
   Oksanen J., 2013, Package vegan
   Pereira HM, 2013, SCIENCE, V339, P277, DOI 10.1126/science.1229931
   Pons J, 2006, SYST BIOL, V55, P595, DOI 10.1080/10635150600852011
   Quince C, 2011, BMC BIOINFORMATICS, V12, DOI 10.1186/1471-2105-12-38
   Schratzberger M, 2018, J EXP MAR BIOL ECOL, V502, P12, DOI 10.1016/j.jembe.2017.01.007
   Sinniger F, 2016, FRONT MAR SCI, V3, DOI 10.3389/fmars.2016.00092
   Skaug H., 2013, glmmADMB: Generalized linear mixed models using AD Model Builder - R Package
   Stamatakis A, 2014, BIOINFORMATICS, V30, P1312, DOI 10.1093/bioinformatics/btu033
   Taberlet P, 2012, MOL ECOL, V21, P1816, DOI 10.1111/j.1365-294X.2011.05317.x
   Vavrek MJ, 2011, PALAEONTOL ELECTRON, V14
   Wentworth CK, 1922, J GEOL, V30, P377, DOI 10.1086/622910
NR 66
TC 51
Z9 54
U1 0
U2 24
PU NATURE PORTFOLIO
PI BERLIN
PA HEIDELBERGER PLATZ 3, BERLIN, 14197, GERMANY
EI 2399-3642
J9 COMMUN BIOL
JI Commun. Biol.
PY 2018
VL 1
AR 112
DI 10.1038/s42003-018-0119-2
PG 12
WC Biology; Multidisciplinary Sciences
WE Science Citation Index Expanded (SCI-EXPANDED)
SC Life Sciences & Biomedicine - Other Topics; Science & Technology - Other
   Topics
GA HO7LC
UT WOS:000461126500112
PM 30271992
OA Green Submitted, gold
DA 2025-12-19
ER

PT J
AU Zhang, BL
   Jiang, W
   Fang, ZW
   Chen, H
   Jiang, N
   Zhou, JF
   Wan, RJ
   Li, S
   Li, TT
   Cai, L
   Song, HY
   Li, L
   Gao, LF
   Chen, LH
   Peng, H
AF Zhang, Baolong
   Jiang, Wei
   Fang, Zhiwei
   Chen, Hao
   Jiang, Nan
   Zhou, Junfei
   Wan, Renjing
   Li, Sha
   Li, Tiantian
   Cai, Lu
   Song, Huiyin
   Li, Lun
   Gao, Lifen
   Chen, Lihong
   Peng, Hai
TI Development of a High-Resolution MNP Marker System for Aquatic
   Biodiversity Monitoring: A Case Study With Schizothorax prenanti
   in the Yangtze River
SO MOLECULAR ECOLOGY RESOURCES
LA English
DT Article; Early Access
DE biodiversity monitoring; conservation genetics; environmental DNA;
   multiple nucleotide polymorphism; Yangtze River
ID ENVIRONMENTAL DNA; FISH; BASIN; IDENTIFICATION; ENHANCEMENT; DIVERSITY;
   REVEALS; BARCODE; BIOMASS; STOCK
AB Effective monitoring of aquatic biodiversity is critical for conservation, yet current approaches such as mitochondrial COI barcoding and microsatellite markers exhibit limitations in resolution, sensitivity, and scalability, particularly for detecting low-abundance or degraded DNA in mixed aquatic samples. To address these challenges, we developed a novel Multiple Nucleotide Polymorphism (MNP) marker system tailored to S. prenanti, an endangered endemic fish species emblematic of biodiversity crises in the Yangtze River. Through restriction-site associated DNA sequencing, we identified 115 genome-wide MNP markers. These markers demonstrated ultrasensitive detection (similar to 1 DNA copy/reaction) and high specificity (mean discriminative power = 0.77, calculated as the probability that two random samples differ at a locus). When applied to environmental DNA from the Yangtze River, the MNP system revealed substantial genetic diversity among 86 samples (84% average differentiation rate) and quantified the contribution of artificially stocked fish to natural populations, identified 567 shared alleles between stocked and wild populations. By outperforming traditional methods in analysing fragmented DNA and enabling high-throughput applications, this MNP framework provides a transformative approach for conservation genetics. Our scalable solution bridges the gap between genetic research and conservation action, offering global applicability for aquatic biodiversity monitoring.
C1 [Zhang, Baolong; Fang, Zhiwei; Chen, Hao; Zhou, Junfei; Wan, Renjing; Li, Tiantian; Cai, Lu; Song, Huiyin; Li, Lun; Gao, Lifen; Chen, Lihong; Peng, Hai] Jianghan Univ, Inst Syst Biol, Sch Life Sci, Wuhan, Hubei, Peoples R China.
   [Jiang, Wei; Li, Sha] China Three Gorges Corp, Hubei Key Lab Three Gorges Project Fish Resource C, Chinese Sturgeon Res Inst, Yichang, Hubei, Peoples R China.
   [Jiang, Wei; Li, Sha] China Three Gorges Corp, Natl Engn Res Ctr Ecoenvironm Yangtze River Econ B, Wuhan, Hubei, Peoples R China.
   [Jiang, Nan] Jianghan Univ, State Key Lab Precis Blasting, Wuhan, Hubei, Peoples R China.
C3 Jianghan University; China Three Gorges Corporation; China Three Gorges
   Corporation; Jianghan University
RP Peng, H (corresponding author), Jianghan Univ, Inst Syst Biol, Sch Life Sci, Wuhan, Hubei, Peoples R China.
EM penghai138@163.com
RI song, hui/JLM-7184-2023; li, tiantian/LCE-4770-2024; zhang,
   Baolong/JUF-7879-2023
FU Natural Science Foundation of Hubei Province
FX This work was supported by Open Research Fund of Key Laboratory of Three
   Gorges Project for Conservation of Fishes (2021041-ZHX), Excellent
   Discipline Cultivation Project by Jianghan University (2023XKZ024). The
   Research Projects of China Three Gorges Corporation (NBZZ20220230). The
   Research Fund of Jianghan University (2024JCYJ06), Wuhan Municipal
   Knowledge Innovation Special Project (2023010201020447), and Hubei
   Province Natural Science Foundation (2025AFB113).
CR Ai QY, 2025, MOL ECOL RESOUR, V25, DOI 10.1111/1755-0998.14076
   Mastrochirico VA, 2019, GENES-BASEL, V10, DOI 10.3390/genes10090668
   April J, 2011, P NATL ACAD SCI USA, V108, P10602, DOI 10.1073/pnas.1016437108
   Armani A, 2015, FOOD CONTROL, V55, P206, DOI 10.1016/j.foodcont.2015.02.030
   Baetscher DS, 2018, MOL ECOL RESOUR, V18, P296, DOI 10.1111/1755-0998.12737
   Baptiste BA, 2012, ENVIRON MOL MUTAGEN, V53, P787, DOI 10.1002/em.21721
   Beng KC, 2020, BIODIVERS CONSERV, V29, P2089, DOI 10.1007/s10531-020-01980-0
   Blackburn J, 2019, NAT PROTOC, V14, P2119, DOI 10.1038/s41596-019-0175-1
   Blackman R, 2024, MOL ECOL, V33, DOI 10.1111/mec.17355
   Cadrin S., 2013, Stock Identification Methods: Applications in Fishery Science
   Cermakova E, 2023, FOODS, V12, DOI 10.3390/foods12010228
   Chen XQ, 2001, GEOMORPHOLOGY, V41, P111, DOI 10.1016/S0169-555X(01)00109-X
   Chin TC, 2016, FOOD CONTROL, V64, P247, DOI 10.1016/j.foodcont.2015.11.042
   Cilleros K, 2019, MOL ECOL RESOUR, V19, P27, DOI 10.1111/1755-0998.12900
   Dudgeon D, 2010, CURR OPIN ENV SUST, V2, P422, DOI 10.1016/j.cosust.2010.09.001
   Durand JD, 2017, REV FISH BIOL FISHER, V27, P233, DOI 10.1007/s11160-016-9457-7
   Fang Z, 2021, bioRxiv, DOI [10.1101/2021.03.09.434561, 10.1101/2021.03.09.434561, DOI 10.1101/2021.03.09.434561]
   Gao LF, 2023, MICROBIOL SPECTR, V11, DOI 10.1128/spectrum.00206-23
   Harrison JB, 2019, P ROY SOC B-BIOL SCI, V286, DOI 10.1098/rspb.2019.1409
   He DK, 2020, REV FISH BIOL FISHER, V30, P387, DOI 10.1007/s11160-020-09600-4
   Hebert PDN, 2003, P ROY SOC B-BIOL SCI, V270, pS96, DOI [10.1098/rsbl.2003.0025, 10.1098/rspb.2002.2218]
   Itakura H, 2019, AQUAT CONSERV, V29, P361, DOI 10.1002/aqc.3058
   Jo T, 2017, MOL ECOL RESOUR, V17, pe25, DOI 10.1111/1755-0998.12685
   Joseph C, 2022, HYDROBIOLOGIA, V849, P4119, DOI 10.1007/s10750-022-04959-w
   Kamvar ZN, 2014, PEERJ, V2, DOI 10.7717/peerj.281
   Kidd K. K., 2024, Medical Research Archives, V12
   Kubecka J, 2009, FISH RES, V96, P1, DOI 10.1016/j.fishres.2008.09.021
   Li JH, 2020, WATER-SUI, V12, DOI 10.3390/w12113043
   Ling YY, 2022, MYCOSPHERE, V13, P56, DOI 10.5943/mycosphere/si/1f/3
   Liu F, 2023, J FUNGI, V9, DOI 10.3390/jof9030330
   Liu J, 1992, RESOUR ENV YANGTZE V, V1, P17, DOI DOI 10.1093/BIOSCI/BIX110
   Liu JH, 2024, SCI HORTIC-AMSTERDAM, V325, DOI 10.1016/j.scienta.2023.112642
   Liu XJ, 2019, REV FISH BIOL FISHER, V29, P177, DOI 10.1007/s11160-019-09548-0
   Liu YF, 2024, HORTICULTURAE, V10, DOI 10.3390/horticulturae10080845
   Lu SX, 2024, SCI CHINA LIFE SCI, V67, P1368, DOI 10.1007/s11427-023-2493-5
   Ma QZ, 2020, DNA CELL BIOL, V39, P579, DOI 10.1089/dna.2019.5031
   Franco CM, 2021, CURR OPIN FOOD SCI, V42, P86, DOI 10.1016/j.cofs.2021.05.005
   Molony BW, 2003, REV FISH BIOL FISHER, V13, P409, DOI 10.1007/s11160-004-1886-z
   Morin PA, 2004, TRENDS ECOL EVOL, V19, P208, DOI 10.1016/j.tree.2004.01.009
   Naish KA, 2008, ADV MAR BIOL, V53, P61, DOI 10.1016/S0065-2881(07)53002-6
   Naz S, 2023, ANN ANIM SCI, V23, P363, DOI 10.2478/aoas-2022-0073
   Osborne MJ, 2023, MOL ECOL, V32, P316, DOI 10.1111/mec.16760
   Pompanon F, 2005, NAT REV GENET, V6, P847, DOI 10.1038/nrg1707
   Qin LL, 2016, ECOL ENG, V96, P86, DOI 10.1016/j.ecoleng.2016.04.007
   Reid AJ, 2019, BIOL REV, V94, P849, DOI 10.1111/brv.12480
   Rivera-Colon Angel G, 2022, Methods Mol Biol, V2498, P99, DOI 10.1007/978-1-0716-2313-8_7
   Shen YJ, 2019, MOL ECOL RESOUR, V19, P1278, DOI 10.1111/1755-0998.12961
   Song ZB, 2008, ENVIRON BIOL FISH, V81, P247, DOI 10.1007/s10641-007-9197-6
   Sultana S, 2018, FOOD RES INT, V105, P19, DOI 10.1016/j.foodres.2017.10.065
   Takahara T, 2012, PLOS ONE, V7, DOI 10.1371/journal.pone.0035868
   Tóth G, 2000, GENOME RES, V10, P967, DOI 10.1101/gr.10.7.967
   Trushenski J, 2010, INLAND FISHERIES MANAGEMENT IN NORTH AMERICA, THIRD EDITION, P261
   Turner CR, 2015, BIOL CONSERV, V183, P93, DOI 10.1016/j.biocon.2014.11.017
   Ward RD, 2009, J FISH BIOL, V74, P329, DOI 10.1111/j.1095-8649.2008.02080.x
   Ward RD, 2005, PHILOS T R SOC B, V360, P1847, DOI 10.1098/rstb.2005.1716
   Wu Z, 2023, HELIYON, V9, DOI 10.1016/j.heliyon.2023.e17648
   Xuan ZY, 2022, REG STUD MAR SCI, V56, DOI 10.1016/j.rsma.2022.102649
   Yan TM, 2017, CHIN J OCEANOL LIMN, V35, P1197, DOI 10.1007/s00343-017-6138-x
   Yi Y, 2025, FOOD SCI HUM WELL, V14, DOI 10.26599/FSHW.2024.9250178
   Zhu TB, 2017, J APPL ICHTHYOL, V33, P498, DOI 10.1111/jai.13288
NR 60
TC 0
Z9 0
U1 5
U2 5
PU WILEY
PI HOBOKEN
PA 111 RIVER ST, HOBOKEN 07030-5774, NJ USA
SN 1755-098X
EI 1755-0998
J9 MOL ECOL RESOUR
JI Mol. Ecol. Resour.
PD 2025 OCT 22
PY 2025
AR e70063
DI 10.1111/1755-0998.70063
EA OCT 2025
PG 14
WC Biochemistry & Molecular Biology; Ecology; Evolutionary Biology
WE Science Citation Index Expanded (SCI-EXPANDED)
SC Biochemistry & Molecular Biology; Environmental Sciences & Ecology;
   Evolutionary Biology
GA 8VH9F
UT WOS:001598198800001
PM 41122926
OA Green Submitted, hybrid
DA 2025-12-19
ER

PT J
AU Brinkmann, I
   Schweizer, M
   Singer, D
   Quinchard, S
   Barras, C
   Bernhard, JM
   Filipsson, HL
AF Brinkmann, Inda
   Schweizer, Magali
   Singer, David
   Quinchard, Sophie
   Barras, Christine
   Bernhard, Joan M. M.
   Filipsson, Helena L. L.
TI Through the eDNA looking glass: Responses of fjord benthic foraminiferal
   communities to contrasting environmental conditions
SO JOURNAL OF EUKARYOTIC MICROBIOLOGY
LA English
DT Article
DE barcoding; biodiversity; coastal ecosystems; environmental DNA;
   foraminifera; hypoxia; metabarcoding
ID GULLMAR FJORD; OXYGEN CONCENTRATIONS; ECOLOGICAL QUALITY; EXTRACELLULAR
   DNA; MOLECULAR PHYLOGENY; SEQUENCE ALIGNMENT; DEGRADATION RATES;
   CLIMATE-CHANGE; RDNA BARCODES; OFFSHORE OIL
AB The health of coastal marine environments is severely declining with global changes. Proxies, such as those based on microeukaryote communities, can record biodiversity and ecosystem responses. However, conventional studies rely on microscopic observations of limited taxonomic range and size fraction, missing putatively ecologically informative community components. Here, we tested molecular tools to survey foraminiferal biodiversity in a fjord system (Sweden) on spatial and temporal scales: Alpha and beta diversity responses to natural and anthropogenic environmental trends were assessed and variability of foraminiferal environmental DNA (eDNA) compared to morphology-based data. The identification of eDNA-obtained taxonomic units was aided by single-cell barcoding. Our study revealed wide diversity, including typical morphospecies recognized in the fjords, and so-far unrecognized taxa. DNA extraction method impacted community composition outputs significantly. DNA extractions of 10 g sediment more reliably represented present diversity than of 0.5-g samples and, thus, are preferred for environmental assessments in this region. Alpha- and beta diversity of 10-g extracts correlated with bottom-water salinity similar to morpho-assemblage diversity changes. Sub-annual environmental variability resolved only partially, indicating damped sensitivity of foraminiferal communities on short timescales using established metabarcoding techniques. Systematically addressing the current limitations of morphology-based and metabarcoding studies may strongly improve future biodiversity and environmental assessments.
C1 [Brinkmann, Inda; Filipsson, Helena L. L.] Lund Univ, Dept Geol, Lund, Sweden.
   [Schweizer, Magali; Singer, David; Quinchard, Sophie; Barras, Christine] Univ Angers, Nantes Univ, Le Mans Univ, Lab Planetol & Geosci,LPG UMR 6112,CNRS, Angers, France.
   [Bernhard, Joan M. M.] Woods Hole Oceanog Inst, Geol & Geophys Dept, Woods Hole, MA USA.
   [Brinkmann, Inda] Geol Survey Denmark & Greenland, Dept Glaciol & Climate, Oster Voldgade 10, DK-1350 Copenhagen, Denmark.
C3 Lund University; Nantes Universite; Centre National de la Recherche
   Scientifique (CNRS); Le Mans Universite; Universite d'Angers; Woods Hole
   Oceanographic Institution; Geological Survey Of Denmark & Greenland
RP Brinkmann, I (corresponding author), Geol Survey Denmark & Greenland, Dept Glaciol & Climate, Oster Voldgade 10, DK-1350 Copenhagen, Denmark.
EM inda.brinkmann@geol.lu.se
RI ; Filipsson, Helena/F-7419-2011; Schweizer, Magali/F-9358-2014;
   Bernhard, Joan/M-3260-2013
OI Brinkmann, Inda/0000-0001-8443-9325; Singer, David/0000-0002-4116-033X;
   Filipsson, Helena/0000-0001-7200-8608; Schweizer,
   Magali/0000-0001-5115-1616; Bernhard, Joan/0000-0003-2121-625X
FU Vetenskapsradet [2017-04190]; Crafoordska Stiftelsen; Kungliga
   Fysiografiska Saellskapet i Lund; Investment in Science Fund at Woods
   Hole Oceanographic Institution; Swedish Research Council [2017-04190]
   Funding Source: Swedish Research Council
FX Vetenskapsradet, Grant/Award Number: 2017-04190; Crafoordska Stiftelsen;
   Kungliga Fysiografiska Saellskapet i Lund; Investment in Science Fund at
   Woods Hole Oceanographic Institution
CR Altschul SF, 1997, NUCLEIC ACIDS RES, V25, P3389, DOI 10.1093/nar/25.17.3389
   ALVE E, 1990, NATO ADV SCI I C-MAT, V327, P661
   ALVE E, 1995, J FORAMIN RES, V25, P190, DOI 10.2113/gsjfr.25.3.190
   Alve E, 2002, J MICROPALAEONTOL, V21, P95, DOI 10.1144/jm.21.1.95
   ALVE E, 1995, MAR ECOL PROG SER, V116, P137, DOI 10.3354/meps116137
   Alve E, 2016, MAR MICROPALEONTOL, V122, P1, DOI 10.1016/j.marmicro.2015.11.001
   Alve E, 2010, MAR MICROPALEONTOL, V76, P67, DOI 10.1016/j.marmicro.2010.05.003
   Alve E, 2010, J SEA RES, V63, P36, DOI 10.1016/j.seares.2009.09.003
   André A, 2014, PLOS ONE, V9, DOI 10.1371/journal.pone.0104641
   Angeles IB, 2020, SCI REP-UK, V10, DOI 10.1038/s41598-020-77179-8
   Anisimova M, 2006, SYST BIOL, V55, P539, DOI 10.1080/10635150600755453
   [Anonymous], 2016, R LANG ENV STAT COMP
   [Anonymous], 1959, ARCH OCEANOGR LIMNOL, V11, P1
   Arneborg L, 2004, CONT SHELF RES, V24, P443, DOI 10.1016/j.csr.2003.12.005
   Asteman IP, 2013, J SEA RES, V79, P40, DOI 10.1016/j.seares.2013.02.001
   Berkeley A, 2007, EARTH-SCI REV, V83, P205, DOI 10.1016/j.earscirev.2007.04.003
   Bernhard JM, 1999, EARTH-SCI REV, V46, P149, DOI 10.1016/S0012-8252(99)00017-3
   BERNHARD JM, 1993, MAR MICROPALEONTOL, V20, P203, DOI 10.1016/0377-8398(93)90033-T
   Bernhard JM, 1997, J FORAMIN RES, V27, P301, DOI 10.2113/gsjfr.27.4.301
   Bird C, 2020, MAR MICROPALEONTOL, V155, DOI 10.1016/j.marmicro.2019.02.001
   Borja A, 2000, MAR POLLUT BULL, V40, P1100, DOI 10.1016/S0025-326X(00)00061-8
   Borrelli C, 2018, J EUKARYOT MICROBIOL, V65, P220, DOI 10.1111/jeu.12471
   Bouchet VMP, 2018, MAR ENVIRON RES, V137, P24, DOI 10.1016/j.marenvres.2018.02.023
   Bouchet VMP, 2012, ECOL INDIC, V23, P66, DOI 10.1016/j.ecolind.2012.03.011
   Brandt MI, 2020, FRONT MAR SCI, V7, DOI 10.3389/fmars.2020.00234
   Brinkmann I, 2021, PALEOCEANOGR PALEOCL, V36, DOI 10.1029/2020PA004167
   Brinkmann I, 2022, BIOGEOSCIENCES, V19, P2523, DOI 10.5194/bg-19-2523-2022
   CAIRNS J, 1980, WATER RES, V14, P1179, DOI 10.1016/0043-1354(80)90175-X
   Callahan BJ, 2016, NAT METHODS, V13, P581, DOI [10.1038/NMETH.3869, 10.1038/nmeth.3869]
   Carrigg C, 2007, APPL MICROBIOL BIOT, V77, P955, DOI 10.1007/s00253-007-1219-y
   Cavaliere M, 2021, SCI TOTAL ENVIRON, V790, DOI 10.1016/j.scitotenv.2021.147871
   CEDHAGEN T, 1991, OPHELIA, V33, P17, DOI 10.1080/00785326.1991.10429739
   Choquel C, 2021, BIOGEOSCIENCES, V18, P327, DOI 10.5194/bg-18-327-2021
   Cordier T, 2019, MAR ENVIRON RES, V146, P24, DOI 10.1016/j.marenvres.2018.12.009
   Cordier T, 2019, TRENDS MICROBIOL, V27, P387, DOI 10.1016/j.tim.2018.10.012
   Cordier T, 2017, ENVIRON SCI TECHNOL, V51, P9118, DOI 10.1021/acs.est.7b01518
   Corinaldesi C, 2008, MOL ECOL, V17, P3939, DOI 10.1111/j.1365-294X.2008.03880.x
   Corinaldesi C, 2018, SCI REP-UK, V8, DOI 10.1038/s41598-018-20302-7
   Corinaldesi C, 2007, LIMNOL OCEANOGR, V52, P1710, DOI 10.4319/lo.2007.52.4.1710
   Darling KF, 2016, MAR MICROPALEONTOL, V129, P1, DOI 10.1016/j.marmicro.2016.09.001
   Deiner K, 2017, MOL ECOL, V26, P5872, DOI 10.1111/mec.14350
   Deldicq N, 2019, AQUAT INVASIONS, V14, P182, DOI 10.3391/ai.2019.14.2.03
   Dolven JK, 2013, ECOL INDIC, V29, P219, DOI 10.1016/j.ecolind.2012.12.031
   Doney SC, 2012, ANNU REV MAR SCI, V4, P11, DOI 10.1146/annurev-marine-041911-111611
   Edgar RC, 2004, NUCLEIC ACIDS RES, V32, P1792, DOI 10.1093/nar/gkh340
   Eichler PPB, 2018, MICROPALEONTOLOGY, V64, P391, DOI 10.47894/mpal.64.6.05
   Elbrecht V, 2017, ECOL EVOL, V7, P6918, DOI 10.1002/ece3.3192
   Filipsson HL, 2004, ESTUARIES, V27, P867, DOI 10.1007/BF02912048
   Fontanier C, 2014, J FORAMIN RES, V44, P281, DOI 10.2113/gsjfr.44.3.281
   Fossile E, 2021, MAR POLLUT BULL, V163, DOI 10.1016/j.marpolbul.2020.111933
   Frontalini F, 2020, ENVIRON INT, V144, DOI 10.1016/j.envint.2020.106049
   Goldberg CS, 2016, METHODS ECOL EVOL, V7, P1299, DOI 10.1111/2041-210X.12595
   Goldstein ST, 2011, MAR ECOL PROG SER, V437, P1, DOI 10.3354/meps09296
   Gooday Andrew J., 2011, Marine Biodiversity, V41, P481, DOI 10.1007/s12526-010-0075-7
   Gouy M, 2010, MOL BIOL EVOL, V27, P221, DOI 10.1093/molbev/msp259
   Greco M., 2022, Chemosphere, V298
   Guindon S, 2003, SYST BIOL, V52, P696, DOI 10.1080/10635150390235520
   Gustafsson M, 2001, J FORAMIN RES, V31, P2, DOI 10.2113/0310002
   Gustafsson M, 2000, ESTUAR COAST SHELF S, V51, P743, DOI 10.1006/ecss.2000.0695
   Gustafsson M, 1999, J SEA RES, V41, P163, DOI 10.1016/S1385-1101(99)00002-7
   Harland R, 2004, REV PALAEOBOT PALYNO, V128, P107, DOI 10.1016/S0034-6667(03)00115-5
   Harley CDG, 2006, ECOL LETT, V9, P228, DOI 10.1111/j.1461-0248.2005.00871.x
   Hestetun JT, 2021, PEERJ, V9, DOI 10.7717/peerj.11619
   Hestetun JT, 2021, ENVIRON DNA, V3, P997, DOI [10.1002/edn3.223, DOI 10.1002/EDN3.223, 10.1002/edn3.223]
   Hoglund H., 1947, Zoologiska Bidrag fran Uppsala, V26, P1
   Holzmann M, 2018, J FORAMIN RES, V48, P156, DOI 10.2113/gsjfr.48.2.156
   Holzmann M, 2017, MAR MICROPALEONTOL, V132, P18, DOI 10.1016/j.marmicro.2017.04.002
   Jauffrais T, 2019, ENVIRON MICROBIOL, V21, P125, DOI 10.1111/1462-2920.14433
   Jauffrais T, 2018, MAR MICROPALEONTOL, V138, P46, DOI 10.1016/j.marmicro.2017.10.003
   KAIHO K, 1994, GEOLOGY, V22, P719, DOI 10.1130/0091-7613(1994)022<0719:BFDOIA>2.3.CO;2
   Langlet D, 2013, BIOGEOSCIENCES, V10, P7463, DOI 10.5194/bg-10-7463-2013
   Lanzén A, 2017, PLOS ONE, V12, DOI 10.1371/journal.pone.0179443
   Laroche O, 2018, MAR POLLUT BULL, V127, P97, DOI 10.1016/j.marpolbul.2017.11.042
   Laroche O, 2017, PEERJ, V5, DOI 10.7717/peerj.3347
   Laroche O, 2016, MAR ENVIRON RES, V120, P225, DOI 10.1016/j.marenvres.2016.08.009
   Lê Cao KA, 2008, STAT APPL GENET MOL, V7, DOI 10.2202/1544-6115.1390
   Legendre P, 2001, OECOLOGIA, V129, P271, DOI 10.1007/s004420100716
   Legendre Pierre., 2012, NUMERICAL ECOLOGY, V24
   Leiter C, 2010, PALAEONTOL ELECTRON, V13
   Lejzerowicz F, 2021, FRONT MAR SCI, V8, DOI 10.3389/fmars.2021.671033
   Lejzerowicz F, 2014, DEEP-SEA RES PT II, V108, P17, DOI 10.1016/j.dsr2.2014.07.018
   Lejzerowicz F, 2013, BIOL LETTERS, V9, DOI 10.1098/rsbl.2013.0283
   LORENZ MG, 1987, APPL ENVIRON MICROB, V53, P2948, DOI 10.1128/AEM.53.12.2948-2952.1987
   LORENZ MG, 1994, MICROBIOL REV, V58, P563, DOI 10.1128/MMBR.58.3.563-602.1994
   Martin M., 2011, EMBnet.journal, V17, P10, DOI [DOI 10.14806/EJ.17.1.200, 10.14806/ej.17.1.200, 10.14806/EJ.17.1.200]
   Mauffrey F, 2021, MOL ECOL, V30, P3007, DOI 10.1111/mec.15698
   McGann Mary, 2014, Marine Biodiversity Records, V7, pe94, DOI 10.1017/S1755267214000888
   Mejbel H.S., 2022, ENV DNA, V4, P1
   Murray JW, 2006, ECOLOGY AND APPLICATIONS OF BENTHIC FORAMINIFERA, P1, DOI 10.1017/CBO9780511535529
   Nielsen Kaare M., 2007, Environmental Biosafety Research, V6, P37, DOI 10.1051/ebr:2007031
   Nordberg K, 2000, J MARINE SYST, V23, P303, DOI 10.1016/S0924-7963(99)00067-6
   NYHOLM K-G, 1974, ZOON (Uppsala), V2, P117
   NYHOLN KARL-GEORG, 1952, CONTR CUSHMAN FORAMINIFERAL RES, V3, P14
   Oksanen Jari, 2024, CRAN
   Orsi W, 2013, PLOS ONE, V8, DOI 10.1371/journal.pone.0056335
   Pawlowska J, 2014, GEOBIOLOGY, V12, P277, DOI 10.1111/gbi.12087
   Pawlowska J, 2020, SCI REP-UK, V10, DOI 10.1038/s41598-020-72146-9
   Pawlowski J, 2022, SCI TOTAL ENVIRON, V818, DOI 10.1016/j.scitotenv.2021.151783
   Pawlowski J, 2000, MICROPALEONTOLOGY, V46, P1
   Pawlowski J, 2014, BIOL BULL-US, V227, P93, DOI 10.1086/BBLv227n2p93
   Pawlowski J, 2021, MOL ECOL, V30, P2931, DOI 10.1111/mec.16023
   Pawlowski J, 2018, SCI TOTAL ENVIRON, V637, P1295, DOI 10.1016/j.scitotenv.2018.05.002
   Pawlowski J, 2016, AQUACULT ENV INTERAC, V8, P371, DOI 10.3354/aei00182
   Pawlowski J, 2014, MOL ECOL RESOUR, V14, P1129, DOI 10.1111/1755-0998.12261
   Pawlowski J, 2014, J FORAMIN RES, V44, P62, DOI 10.2113/gsjfr.44.1.62
   Pawlowski J, 2013, MAR MICROPALEONTOL, V100, P1, DOI 10.1016/j.marmicro.2013.04.002
   Pawlowski J, 2010, J EUKARYOT MICROBIOL, V57, P197, DOI 10.1111/j.1550-7408.2009.00468.x
   Pillet L, 2012, PLOS ONE, V7, DOI 10.1371/journal.pone.0032373
   Pochon X, 2015, MAR POLLUT BULL, V100, P370, DOI 10.1016/j.marpolbul.2015.08.022
   Pochon X., 2017, DEV NEW MOL TOOL BIO
   Rabalais NN, 2014, OCEANOGRAPHY, V27, P172, DOI 10.5670/oceanog.2014.21
   Rathburn AE, 2018, SCI REP-UK, V8, DOI 10.1038/s41598-018-27793-4
   Richirt J, 2020, BIOGEOSCIENCES, V17, P1415, DOI 10.5194/bg-17-1415-2020
   Rognes T, 2016, PEERJ, V4, DOI 10.7717/peerj.2584
   Rohart F, 2017, PLOS COMPUT BIOL, V13, DOI 10.1371/journal.pcbi.1005752
   ROMANOWSKI G, 1992, APPL ENVIRON MICROB, V58, P3012, DOI 10.1128/AEM.58.9.3012-3019.1992
   Schiaffino MR, 2016, ENVIRON MICROBIOL, V18, P5249, DOI 10.1111/1462-2920.13566
   Saad SA, 2016, MAR MICROPALEONTOL, V124, P54, DOI 10.1016/j.marmicro.2016.01.004
   Saraswat R, 2015, ESTUAR COAST SHELF S, V153, P96, DOI 10.1016/j.ecss.2014.12.005
   Schweizer M, 2008, MAR MICROPALEONTOL, V66, P233, DOI 10.1016/j.marmicro.2007.10.003
   Schweizer M, 2011, HELGOLAND MAR RES, V65, P1, DOI 10.1007/s10152-010-0194-3
   Schweizer M, 2009, J FORAMIN RES, V39, P300, DOI 10.2113/gsjfr.39.4.300
   Sergeeva Nelly G., 2015, Ecologica Montenegrina, V2, P117, DOI 10.37828/em.2015.2.15
   Siano R, 2021, CURR BIOL, V31, P2682, DOI 10.1016/j.cub.2021.03.079
   Smale DA, 2019, NAT CLIM CHANGE, V9, P306, DOI 10.1038/s41558-019-0412-1
   Tavare S., 1986, American Mathematical Society, P57
   Torti A, 2018, ENVIRON MICROBIOL, V20, P4526, DOI 10.1111/1462-2920.14401
   van der Loos LM, 2021, MOL ECOL, V30, P3270, DOI 10.1111/mec.15592
   Weber AAT, 2013, PLOS ONE, V8, DOI 10.1371/journal.pone.0056739
   Weber AAT, 2014, PROTIST, V165, P645, DOI 10.1016/j.protis.2014.07.006
   Willerslev E, 2005, P ROY SOC B-BIOL SCI, V272, P3, DOI 10.1098/rspb.2004.2813
   Zeebe Richard E., 2001, ELSEV OCEANOGR SERIE, V65
NR 132
TC 16
Z9 18
U1 0
U2 22
PU WILEY
PI HOBOKEN
PA 111 RIVER ST, HOBOKEN 07030-5774, NJ USA
SN 1066-5234
EI 1550-7408
J9 J EUKARYOT MICROBIOL
JI J. Eukaryot. Microbiol.
PD JUL
PY 2023
VL 70
IS 4
DI 10.1111/jeu.12975
EA APR 2023
PG 21
WC Microbiology
WE Science Citation Index Expanded (SCI-EXPANDED)
SC Microbiology
GA K7SX4
UT WOS:000969258400001
PM 36972021
OA hybrid
DA 2025-12-19
ER

PT J
AU Castro, LR
   Meyer, RS
   Shapiro, B
   Shirazi, S
   Cutler, S
   Lagos, AM
   Quiroga, SY
AF Castro, Lyda R.
   Meyer, Rachel S.
   Shapiro, Beth
   Shirazi, Sabrina
   Cutler, Samuel
   Lagos, Ana M.
   Quiroga, Sigmer Y.
TI Metabarcoding meiofauna biodiversity assessment in four beaches of
   Northern Colombia: effects of sampling protocols and primer choice
SO HYDROBIOLOGIA
LA English
DT Article
DE DNA extraction; Coastal biodiversity; 18S; CO1; Methodology;
   Environmental DNA metabarcoding; Biomonitoring
ID COMMUNITY ANALYSIS; DEEP-SEA; DIVERSITY; EXTRACTION; INDICATOR;
   PATTERNS; REVEALS; ESTUARY; MTDNA
AB Environmental DNA (eDNA) metabarcoding can enhance understanding of global biodiversity by making it possible to study taxonomic groups that are difficult to sample. However, experimental choices made when generating eDNA data can impact biodiversity surveys and must be carefully considered during study design. Here, we explored the impact of DNA extraction protocol and metabarcode choice on recovery of meiofauna DNA from sand. We extracted DNA from untreated sand and from sand treated with either Ludox or MgCl2 and amplified DNA using the 18S and CO1 metabarcodes. We found differences in species composition and richness both between metabarcodes and among sampling strategies, confirming the sensitivity of the experiments to both parameters. Combining data from multiple barcodes and from multiple extraction protocols increased recovered meiofaunal taxonomic diversity. Future metabarcoding studies and meta-analyses should consider the effects of sampling protocols on biodiversity. Our results also highlight the need to continue to improve existing reference databases of morphological and molecular characterization of meiofauna, in particular of the tropics, which are poorly represented in existing databases.
C1 [Castro, Lyda R.] Univ Magdalena, Grp Invest Evoluc Sistemat & Ecol Mol, Carrera 32 22-08, Santa Marta, Colombia.
   [Meyer, Rachel S.; Shapiro, Beth; Shirazi, Sabrina; Cutler, Samuel] Univ Calif Santa Cruz, Dept Ecol & Evolutionary Biol, Santa Cruz, CA 95064 USA.
   [Shapiro, Beth] Univ Calif Santa Cruz, Howard Hughes Med Inst, Santa Cruz, CA 95064 USA.
   [Lagos, Ana M.; Quiroga, Sigmer Y.] Univ Magdalena, Grp Invest Manejo & Conservac Fauna Flora & Ecosi, MIKU, Carrera32 22-08,Hangar B, Santa Marta, Colombia.
C3 Universidad del Magdalena; University of California System; University
   of California Santa Cruz; University of California System; University of
   California Santa Cruz; Howard Hughes Medical Institute; Universidad del
   Magdalena
RP Castro, LR (corresponding author), Univ Magdalena, Grp Invest Evoluc Sistemat & Ecol Mol, Carrera 32 22-08, Santa Marta, Colombia.
EM lcastro@unimagdalena.edu.co
RI Castro, Lyda/HKV-9921-2023; Lagos, Ana Milena/IQV-1679-2023
OI Quiroga, Sigmer/0000-0002-3321-1360; Shapiro, Beth/0000-0002-2733-7776;
   Lagos, Ana Milena/0000-0002-0009-6036; Castro, Lyda/0000-0003-3384-3832;
   Shirazi, Sabrina/0000-0001-8300-5779
FU Fulbright visitor research fellowship; Fondo Patrimonial de
   Investigacion Fonciencias 2019, Universidad del Magdalena
FX Thanks to Maria Victoria Leon, Daniel Giraldo, and Angie Colorado for
   helping with the collection and processing of samples. This work was
   supported by a Fulbright visitor research fellowship to Lyda R. Castro
   and by Fondo Patrimonial de Investigacion Fonciencias 2019, Universidad
   del Magdalena.
CR Alberdi A, 2018, METHODS ECOL EVOL, V9, P134, DOI 10.1111/2041-210X.12849
   Appeltans W, 2012, CURR BIOL, V22, P2189, DOI 10.1016/j.cub.2012.09.036
   Arbeláez-Cortés E, 2013, BIODIVERS CONSERV, V22, P2875, DOI 10.1007/s10531-013-0560-y
   Atherton S, 2020, BIODIVERS DATA J, V8, DOI 10.3897/BDJ.8.e51813
   Balsamo M, 2020, HYDROBIOLOGIA, V847, P2613, DOI 10.1007/s10750-020-04287-x
   Bartsch Ilse, 1996, Senckenbergiana Biologica, V75, P229
   BENJAMINI Y, 1995, J ROY STAT SOC B, V57, P289, DOI 10.1111/j.2517-6161.1995.tb02031.x
   Bik HM, 2012, PLOS ONE, V7, DOI 10.1371/journal.pone.0038550
   Bik HM, 2012, MOL ECOL, V21, P1048, DOI 10.1111/j.1365-294X.2011.05297.x
   Blouin MS, 1998, MOL BIOL EVOL, V15, P1719, DOI 10.1093/oxfordjournals.molbev.a025898
   Blouin MS, 2000, J HERED, V91, P156, DOI 10.1093/jhered/91.2.156
   Bonaglia S, 2014, NAT COMMUN, V5, DOI 10.1038/ncomms6133
   Bongers T, 1999, TRENDS ECOL EVOL, V14, P224, DOI 10.1016/S0169-5347(98)01583-3
   Brannock PM, 2015, MAR GENOM, V23, P67, DOI 10.1016/j.margen.2015.05.007
   Chang JJM, 2020, FRONT MAR SCI, V7, DOI 10.3389/fmars.2020.00448
   Clare EL, 2016, GENOME, V59, P981, DOI 10.1139/gen-2015-0184
   Creer S, 2010, MOL ECOL, V19, P4, DOI 10.1111/j.1365-294X.2009.04473.x
   Curd EE, 2019, METHODS ECOL EVOL, V10, P1469, DOI 10.1111/2041-210X.13214
   Curry CJ, 2018, FRESHW SCI, V37, P178, DOI 10.1086/696613
   Davis NM, 2018, MICROBIOME, V6, DOI 10.1186/s40168-018-0605-2
   de Faria LC, 2018, MAR ENVIRON RES, V140, P160, DOI 10.1016/j.marenvres.2018.06.013
   Deiner K, 2015, BIOL CONSERV, V183, P53, DOI 10.1016/j.biocon.2014.11.018
   DEJONGE VN, 1977, MAR BIOL, V42, P143, DOI 10.1007/BF00391564
   Esteves André M., 2006, Floresta Ambient., V13, P113
   Fais M, 2020, REG STUD MAR SCI, V38, DOI 10.1016/j.rsma.2020.101341
   FENCHEL TM, 1978, ANNU REV ECOL SYST, V9, P99, DOI 10.1146/annurev.es.09.110178.000531
   Fonseca VG, 2017, SCI REP-UK, V7, DOI 10.1038/s41598-017-06687-x
   Fonseca VG, 2014, GLOBAL ECOL BIOGEOGR, V23, P1293, DOI 10.1111/geb.12223
   Fonseca VG, 2010, NAT COMMUN, V1, DOI 10.1038/ncomms1095
   Gao X, 2017, BMC BIOINFORMATICS, V18, DOI 10.1186/s12859-017-1670-4
   Geller J, 2013, MOL ECOL RESOUR, V13, P851, DOI 10.1111/1755-0998.12138
   George Kai Horst, 2013, Meiofauna Marina, V20, P1
   Gheskiere T, 2005, MAR ENVIRON RES, V60, P245, DOI 10.1016/j.marenvres.2004.10.006
   Giere O., 1993, Meiobenthology. The Microscopic Fauna in Aquatic Sediments
   GIERE O., 2009, MEIOB MICR MOT FAUN, DOI [DOI 10.1007/b106489, 10.1007/978-3-540-68661-3]
   Guardiola M, 2015, PLOS ONE, V10, DOI 10.1371/journal.pone.0139633
   Haenel Q, 2017, BIODIVERS DATA J, V5, DOI 10.3897/BDJ.5.e12731
   Hajibabaei M., 2019, PLoS ONE, V14, P1, DOI DOI 10.1371/JOURNAL.PONE.0225409
   Hebert P.D. N., 2003, Proc Biol Soc, V270, P313
   Hermans SM, 2018, MOL ECOL RESOUR, V18, P557, DOI 10.1111/1755-0998.12762
   Higgins R.P., 1988, P1
   Hsieh TC, 2016, METHODS ECOL EVOL, V7, P1451, DOI 10.1111/2041-210X.12613
   HUMMON WD, 1974, B MAR SCI, V24, P396
   Kandlikar Gaurav S, 2018, F1000Res, V7, P1734, DOI [10.12688/f1000research.16680.1, 10.12688/f1000research.16680.1]
   Kennedy AD, 1999, ENVIRON MONIT ASSESS, V54, P47, DOI 10.1023/A:1005854731889
   Kitahashi T, 2020, DEEP-SEA RES PT I, V160, DOI 10.1016/j.dsr.2020.103253
   Klunder L, 2019, J SEA RES, V152, DOI 10.1016/j.seares.2019.101764
   Lallias D, 2015, ISME J, V9, P1208, DOI 10.1038/ismej.2014.213
   Langmead B, 2012, NAT METHODS, V9, P357, DOI [10.1038/NMETH.1923, 10.1038/nmeth.1923]
   Leasi F, 2018, COMMUN BIOL, V1, DOI 10.1038/s42003-018-0119-2
   Lejzerowicz F, 2015, SCI REP-UK, V5, DOI 10.1038/srep13932
   Leray M, 2016, PHILOS T R SOC B, V371, DOI 10.1098/rstb.2015.0331
   Leray M, 2013, FRONT ZOOL, V10, DOI 10.1186/1742-9994-10-34
   Lobo J, 2013, BMC ECOL, V13, DOI 10.1186/1472-6785-13-34
   López-Escardó D, 2018, SCI REP-UK, V8, DOI 10.1038/s41598-018-27509-8
   Lorenzen S., 1976, Mitteilungen Inst Colombo-Aleman Invest Cient Punta Betin, V8, P63
   Lorenzen S., 1976, Mitteilungen Inst Colombo-Aleman Invest Cient Punta Betin, V8, P79
   Love MI, 2014, GENOME BIOL, V15, DOI 10.1186/s13059-014-0550-8
   Maria TF, 2016, AN ACAD BRAS CIENC, V88, P1635, DOI 10.1590/0001-3765201620150282
   Martínez A, 2020, COMMUN BIOL, V3, DOI 10.1038/s42003-020-0912-6
   McMurdie PJ, 2013, PLOS ONE, V8, DOI 10.1371/journal.pone.0061217
   Lagos AM, 2018, REV BIOL TROP, V66, P658, DOI 10.15517/rbt.v66i2.33399
   Montagna PA, 2017, LIMNOL OCEANOGR-METH, V15, P166, DOI 10.1002/lom3.10150
   Moreno M, 2008, ICES J MAR SCI, V65, P1428, DOI 10.1093/icesjms/fsn116
   Murray DC, 2015, PLOS ONE, V10, DOI 10.1371/journal.pone.0124671
   Nascimento FJA, 2018, SCI REP-UK, V8, DOI 10.1038/s41598-018-30179-1
   Nichols RV, 2018, MOL ECOL RESOUR, V18, P927, DOI 10.1111/1755-0998.12895
   Oksanen J., 2020, vegan: Community Ecology Package
   Osorio-Dualiby David M., 2011, Arquivos de Ciencias do Mar, V44, P81
   Pardos F, 2013, HELGOLAND MAR RES, V67, P623, DOI 10.1007/s10152-013-0349-0
   Pearman JK, 2020, PEERJ, V8, DOI 10.7717/peerj.10231
   Pearman JK, 2016, MAR GENOM, V26, P29, DOI 10.1016/j.margen.2015.10.008
   Ptatscheck C, 2020, AQUAT ECOL, V54, P1135, DOI 10.1007/s10452-020-09798-2
   Somerfield P., 2013, MEIOFAUNA TECHNIQUES, V4th, P253, DOI [DOI 10.1002/9781118542392.CH6, 10.1002/9781118542392.ch6]
   Sorensen Martin V., 2008, Meiofauna Marina, V16, P21
   Srichandan S, 2019, ENVIRON SCI POLLUT R, V26, P12025, DOI 10.1007/s11356-019-04569-5
   Ssekagiri A., 2018, microbiomeseq: an r package for microbial community analysis in an environmental context
   Sterrer Wolfgang, 1998, Uitgaven Natuurwetenschappelijke Studiekring voor het Caraibisch Gebied, V142, P1
   Tang CQ, 2012, P NATL ACAD SCI USA, V109, P16208, DOI 10.1073/pnas.1209160109
   Todaro MA, 2019, DIVERSITY-BASEL, V11, DOI 10.3390/d11070117
   Vamos Ecaterina Edith, 2017, Metabarcoding and Metagenomics, V1, pe14625, DOI [10.3897/mbmg.1.14625, 10.3897/mbmg.1.14625]
   van der Loos LM, 2021, MOL ECOL, V30, P3270, DOI 10.1111/mec.15592
   Weigand Alexander M., 2018, Metabarcoding and Metagenomics, V2, pe26869, DOI [10.3897/mbmg.2.26869, 10.3897/mbmg.2.26869]
   Wickham H., 2016, ggplot2: elegant graphics for data analysis, DOI [10.1007/978-3-319-24277-4, DOI 10.1007/978-3-319-24277-4, DOI 10.1002/WICS.147]
   Yin SL, 2017, ACTA OCEANOL SIN, V36, P79, DOI 10.1007/s13131-017-1093-0
   Zeppilli D, 2015, MAR BIODIVERS, V45, P505, DOI 10.1007/s12526-015-0359-z
   Zhang GK, 2018, EVOL APPL, V11, P1901, DOI 10.1111/eva.12694
NR 87
TC 27
Z9 28
U1 2
U2 37
PU SPRINGER
PI DORDRECHT
PA VAN GODEWIJCKSTRAAT 30, 3311 GZ DORDRECHT, NETHERLANDS
SN 0018-8158
EI 1573-5117
J9 HYDROBIOLOGIA
JI Hydrobiologia
PD SEP
PY 2021
VL 848
IS 15
BP 3407
EP 3426
DI 10.1007/s10750-021-04576-z
EA APR 2021
PG 20
WC Marine & Freshwater Biology
WE Science Citation Index Expanded (SCI-EXPANDED)
SC Marine & Freshwater Biology
GA TC3SP
UT WOS:000639510000001
DA 2025-12-19
ER

PT J
AU Pelletier, TA
   Stefaniak, KR
   Vigilante, TE
   Reavis, D
   Mekus, A
   Mohamed, DA
   Lau, JK
AF Pelletier, Tara A.
   Stefaniak, Kristina R.
   Vigilante, Tessa E.
   Reavis, Drew
   Mekus, Alex
   Mohamed, Donya A.
   Lau, Jamie K.
TI Documenting Emerging Insects, Environmental DNA, and Metal
   Concentrations in a Small Appalachian Stream
SO NORTHEASTERN NATURALIST
LA English
DT Article
ID BIODIVERSITY CONSERVATION; HEADWATER STREAMS; AQUATIC INSECTS;
   HEAVY-METALS; EMERGENCE; TERRESTRIAL; DIVERSITY; PLECOPTERA; PATTERNS;
   COPPER
AB Accurately documenting aquatic insects is of the utmost importance given recent proposals for a paradigm shift in conservation to protect less-charismatic species that are necessary for ecosystem functioning. We used both field techniques and molecular methods to assess biodiversity in a stream in southwest Virginia. We used emergence traps to collect organisms that emerged from the stream as reproducing adults over a 4-week period and collected environmental samples (e.g., water, sediment) to sequence the DNA found in the samples. Emerging aquatic insect abundance, richness, and diversity increased over time. More family richness was detected using environmental DNA (eDNA) than traditional field sampling; however, many families detected using field techniques were not recovered using eDNA, furthering support that both protocols are necessary for fully documenting biodiversity. We did not have much success in identifying eDNA sequences to species with high sequence similarity, suggesting that invertebrate biodiversity of southwest Virginia is not well-documented in open-source DNA sequence databases. In addition to documenting insect biodiversity, we measured the levels of heavy metals in the stream sediment. Sediment values for cadmium, chromium, copper, mercury and lead were within regulatory limits and were not significantly correlated with biodiversity measures.
C1 [Pelletier, Tara A.; Vigilante, Tessa E.; Reavis, Drew; Mohamed, Donya A.; Lau, Jamie K.] Radford Univ, Dept Biol, Radford, VA 24142 USA.
   [Stefaniak, Kristina R.; Mekus, Alex] Radford Univ, Dept Chem, Radford, VA 24142 USA.
C3 Radford University; Radford University
RP Lau, JK (corresponding author), Radford Univ, Dept Biol, Radford, VA 24142 USA.
EM jlau@radford.edu
FU Radford University; Health Resources in Action's Jeffress Trust Award
   Program
FX We thank A. Braccia for confirming the identification of the Coleoptera
   families collected in the emergence traps. The Spring 2020 Ecology and
   Adaptation (BIOL 131) students made and set the emergence traps in
   Wildwood Park. The Spring 2020 Genetics, Evolution, and Development
   (BIOL 231) students extracted the DNA. The Fall 2020 Environmental
   Toxicology (BIOL 333) students collected the physical habitat
   characteristics in Connelly's Run. We thank Radford University for
   funding our study: The Academic Affairs High Impact Practices Grant
   program, the Sponsored Programs and Grants Management's Seed Grant, the
   Biology Department, and the Chemistry Department. We also thank the
   Health Resources in Action's Jeffress Trust Award Program in
   Interdisciplinary Research for funding.
CR [Anonymous], 2010, ROANOKE TIMES   0704
   Baun DL, 2004, WASTE MANAGE RES, V22, P3, DOI 10.1177/0734242X04042146
   Baxter CV, 2005, FRESHWATER BIOL, V50, P201, DOI 10.1111/j.1365-2427.2004.01328.x
   Beasley G, 2002, PROG PHYS GEOG, V26, P236, DOI 10.1191/0309133302pp334ra
   Belle CC, 2019, AQUAT CONSERV, V29, P1996, DOI 10.1002/aqc.3208
   Brooks TM, 2006, SCIENCE, V313, P58, DOI 10.1126/science.1127609
   Buffington JM., 2013, Treatise on Geomorphology, V2nd edn, DOI DOI 10.1016/B978-0-12-374739-6.00263-3
   Burch-Brown J, 2017, BIOL PHILOS, V32, P969, DOI 10.1007/s10539-017-9587-x
   Burton J., 2003, STREAM CONDITION IND
   Cahoon A. Bruce, 2018, Metabarcoding and Metagenomics, V2, pe26939, DOI [10.3897/mbmg.2.26939, 10.3897/mbmg.2.26939]
   Carraro L, 2020, NAT COMMUN, V11, DOI 10.1038/s41467-020-17337-8
   Chang CH, 2018, BIOL INVASIONS, V20, P843, DOI 10.1007/s10530-017-1607-x
   Chen H., 2021, VennDiagram: Generate highresolution Venn and Euler plots
   Cheney KN, 2019, ENVIRON ENTOMOL, V48, P1349, DOI 10.1093/ee/nvz106
   Clements WH, 2012, ENVIRON TOXICOL CHEM, V31, P1932, DOI 10.1002/etc.1937
   Cognato AI, 2006, J ECON ENTOMOL, V99, P1037, DOI 10.1603/0022-0493-99.4.1037
   Compson ZG, 2013, OECOLOGIA, V173, P507, DOI 10.1007/s00442-013-2643-6
   Creamer RE, 2008, SOIL USE MANAGE, V24, P37, DOI 10.1111/j.1475-2743.2007.00131.x
   Cristescu ME, 2018, ANNU REV ECOL EVOL S, V49, P209, DOI 10.1146/annurev-ecolsys-110617-062306
   Curry CJ, 2018, FRESHW SCI, V37, P178, DOI 10.1086/696613
   Curtin P, 2018, MAR POLICY, V88, P101, DOI 10.1016/j.marpol.2017.11.006
   Curtis AN, 2021, DIVERS DISTRIB, V27, P1918, DOI 10.1111/ddi.13196
   Dawson M.N., 2012, Frontiers of biogeography, V4, P105, DOI DOI 10.21425/F54312675
   Dellinger P., 1997, ROANOKE TIMES   0119
   Dopheide A, 2019, ECOL APPL, V29, DOI 10.1002/eap.1877
   Flint O. S., 1981, P 3 INT S TRICH, P75, DOI [10.1007/978-94-009-8641-1_11, DOI 10.1007/978-94-009-8641-1_11]
   Freitag H, 2004, INT REV HYDROBIOL, V89, P375, DOI 10.1002/iroh.200310710
   Fukui D, 2006, J ANIM ECOL, V75, P1252, DOI 10.1111/j.1365-2656.2006.01146.x
   Fuller PL., 2020, U.S. Geological Survey, Nonindigenous Aquatic Species Database, Gainesville
   Füreder L, 2005, AQUAT ECOL, V39, P67, DOI 10.1007/s10452-004-2969-6
   Griffith MB, 1998, ANN ENTOMOL SOC AM, V91, P195, DOI 10.1093/aesa/91.2.195
   Hajibabaei M, 2007, TRENDS GENET, V23, P167, DOI 10.1016/j.tig.2007.02.001
   HATAKEYAMA S, 1989, HYDROBIOLOGIA, V174, P17, DOI 10.1007/BF00006054
   Heinrich KK, 2017, AM BIOL TEACH, V79, P225, DOI 10.1525/abt.2017.79.3.225
   Hyseni C, 2019, INSECTS, V10, DOI 10.3390/insects10010033
   Jaccard P, 1912, NEW PHYTOL, V11, P36
   Jane SF, 2015, MOL ECOL RESOUR, V15, P216, DOI 10.1111/1755-0998.12285
   Joachim S, 2017, ENVIRON TOXICOL CHEM, V36, P2698, DOI 10.1002/etc.3822
   Johnson BR, 2013, FUND APPL LIMNOL, V182, P191, DOI 10.1127/1863-9135/2013/0403
   JUNK W J, 1989, Canadian Special Publication of Fisheries and Aquatic Sciences, V106, P110
   Kenney Melissa A., 2009, Terrestrial Arthropod Reviews, V2, P99, DOI 10.1163/187498209X12525675906077
   Kordbacheh A, 2017, ZOOL J LINN SOC-LOND, V181, P757, DOI 10.1093/zoolinnean/zlx027
   Kraus JM, 2012, OECOLOGIA, V170, P1111, DOI 10.1007/s00442-012-2369-x
   La Lone M.B., 2000, WILDWOOD PARK NATURE
   Lancaster J, 2020, FRESHWATER BIOL, V65, P908, DOI 10.1111/fwb.13472
   Larsen S, 2016, GLOBAL CHANGE BIOL, V22, P2489, DOI 10.1111/gcb.13182
   Lau JK, 2015, ENVIRON MANAGE, V56, P11, DOI 10.1007/s00267-015-0478-0
   Leduc N, 2019, ENVIRON DNA, V1, P342, DOI [10.1002/edn3.35, 10.1002/edn3.35, DOI 10.1002/EDN3.35]
   Leeper DA, 1998, J N AM BENTHOL SOC, V17, P54, DOI 10.2307/1468051
   Leray M, 2013, FRONT ZOOL, V10, DOI 10.1186/1742-9994-10-34
   Liu SJ, 2019, SCI TOTAL ENVIRON, V651, P909, DOI 10.1016/j.scitotenv.2018.09.267
   Mächler E, 2019, ENVIRON DNA, V1, P290, DOI [10.1002/edn3.33, 10.1002/edn3.33, DOI 10.1002/EDN3.33, 10.1002/EDN3.33]
   Malison RL, 2010, J N AM BENTHOL SOC, V29, P647, DOI 10.1899/09-086.1
   MASTELLER E C, 1980, Aquatic Insects, V2, P197, DOI 10.1080/01650428009361030
   MASTELLER EC, 1983, AQUAT INSECT, V5, P1, DOI 10.1080/01650428309361115
   Meier R, 2006, SYST BIOL, V55, P715, DOI 10.1080/10635150600969864
   Merritt R.W., 1996, INTRO AQUATIC INSECT
   Mitchell RJ, 2014, FOREST ECOL MANAG, V327, P316, DOI 10.1016/j.foreco.2013.12.003
   Mora D, 2019, FRESHW SCI, V38, P448, DOI 10.1086/704827
   NEBEKER AV, 1984, ENVIRON TOXICOL CHEM, V3, P645, DOI 10.1897/1552-8618(1984)3[645:EOCNAZ]2.0.CO;2
   Nichols PK, 2019, ENVIRON DNA, V1, P40, DOI [10.1002/edn3.8, DOI 10.1002/EDN3.8, 10.1002/edn3.8]
   Paetzold A, 2005, J N AM BENTHOL SOC, V24, P395, DOI 10.1899/04-049.1
   Pattanayak SK, 2007, BIODIVERS CONSERV, V16, P2801, DOI 10.1007/s10531-007-9215-1
   Pfenninger M, 2007, BMC EVOL BIOL, V7, DOI 10.1186/1471-2148-7-121
   Poff NL, 1997, BIOSCIENCE, V47, P769, DOI 10.2307/1313099
   Porter TM, 2018, PLOS ONE, V13, DOI 10.1371/journal.pone.0200177
   Progar R, 2009, J FRESHWATER ECOL, V24, P53, DOI 10.1080/02705060.2009.9664265
   Raats M. M., 1992, Food Quality and Preference, V3, P89, DOI 10.1016/0950-3293(91)90028-D
   Reynolds John Warren, 2016, Megadrilogica, V21, P111
   Ritter CD, 2019, GENOME, V62, P147, DOI 10.1139/gen-2018-0096
   ROWE L, 1989, AQUAT INSECT, V11, P73, DOI 10.1080/01650428909361351
   Ruppert KM, 2019, GLOB ECOL CONSERV, V17, DOI 10.1016/j.gecco.2019.e00547
   Stoaks RD, 2011, J KANSAS ENTOMOL SOC, V84, P232, DOI 10.2317/JKES110122.1
   Stork NE, 2018, ANNU REV ENTOMOL, V63, P31, DOI 10.1146/annurev-ento-020117-043348
   Takahara T, 2020, FRESHW SCI, V39, P18, DOI 10.1086/707365
   Thomsen PF, 2015, BIOL CONSERV, V183, P4, DOI 10.1016/j.biocon.2014.11.019
   Thorp JH, 2014, FRESHWATER BIOL, V59, P200, DOI 10.1111/fwb.12237
   Thorp JH, 2006, RIVER RES APPL, V22, P123, DOI 10.1002/rra.901
   Trevelline BK, 2018, OECOLOGIA, V187, P85, DOI 10.1007/s00442-018-4136-0
   Triplehorn C.A., 2004, Borror and DeLong's Introduction to the Study of Insects, V7th
   Uchida N, 2020, PEERJ, V8, DOI 10.7717/peerj.9176
   Ungherese G, 2010, ENVIRON POLLUT, V158, P1638, DOI 10.1016/j.envpol.2009.12.007
   United States Department of Agriculture Natural Resources Conservation Service (USDA NRCS, 2000, SOIL QUALITYURBAN TE
   Uno H, 2020, ECOL RES, V35, P474, DOI 10.1111/1440-1703.12125
   US Environmental Protection Agency (USEPA), 1996, METHOD 3051A REVISIO
   USEPA, 2007, Guidance for Developing Ecological Soil Screening Concentrations Eco-SSL Attachment 4-1
   VANNOTE RL, 1980, CAN J FISH AQUAT SCI, V37, P130, DOI 10.1139/f80-017
   Vaverková MD, 2019, ECOL ENG, V129, P109, DOI 10.1016/j.ecoleng.2019.01.020
   Wickham H., 2016, ggplot2: Elegant Graphics for Data Analysis
   Yee D. A., 2015, THORP COVICHS FRESHW, V4th, P1003
   Zapata MJ, 2019, MAR FRESHWATER RES, V70, P541, DOI 10.1071/MF18130
NR 91
TC 1
Z9 2
U1 3
U2 23
PU EAGLE HILL INST
PI STEUBEN
PA 59 EAGLE HILL RD, PO BOX 9, STEUBEN, ME 04680 USA
SN 1092-6194
EI 1938-5307
J9 NORTHEAST NAT
JI Northeast. Nat
PD MAY
PY 2022
VL 29
IS 2
BP 171
EP 197
DI 10.1656/045.029.0202
PG 27
WC Biodiversity Conservation; Ecology
WE Science Citation Index Expanded (SCI-EXPANDED)
SC Biodiversity & Conservation; Environmental Sciences & Ecology
GA 5J5AI
UT WOS:000869052900006
DA 2025-12-19
ER

PT J
AU Ficetola, GF
   Taberlet, P
AF Ficetola, Gentile Francesco
   Taberlet, Pierre
TI Towards exhaustive community ecology via DNA metabarcoding
SO MOLECULAR ECOLOGY
LA English
DT Article
DE environmental DNA; multitrophic analyses; primer cocktails; shotgun
   sequencing
ID ENVIRONMENTAL DNA; BARCODES; TERRESTRIAL; DIVERSITY; GENOMES
AB Exhaustive biodiversity data, covering all the taxa in an environment, would be fundamental to understand how global changes influence organisms living at different trophic levels, and to evaluate impacts on interspecific interactions. Molecular approaches such as DNA metabarcoding are boosting our ability to perform biodiversity inventories. Nevertheless, even though a few studies have recently attempted exhaustive reconstructions of communities, holistic assessments remain rare. The majority of metabarcoding studies published in the last years used just one or two markers and analysed a limited number of taxonomic groups. Here, we provide an overview of emerging approaches that can allow all-taxa biological inventories. Exhaustive biodiversity assessments can be attempted by combining a large number of specific primers, by exploiting the power of universal primers, or by combining specific and universal primers to obtain good information on key taxa while limiting the overlooked biodiversity. Multiplexes of primers, shotgun sequencing and capture enrichment may provide a better coverage of biodiversity compared to standard metabarcoding, but still require major methodological advances. Here, we identify the strengths and limitations of different approaches, and suggest new development lines that might improve broad scale biodiversity analyses in the near future. More holistic reconstructions of ecological communities can greatly increase the value of metabarcoding studies, improving understanding of the consequences of ongoing environmental changes on the multiple components of biodiversity.
C1 [Ficetola, Gentile Francesco] Univ Milan, Dept Environm Sci & Policy, Via Celoria 26, I-20133 Milan, Italy.
   [Ficetola, Gentile Francesco; Taberlet, Pierre] Univ Grenoble Alpes, Univ Savoie Mt Blanc, CNRS, LECA,Lab Ecol Alpine, Grenoble, France.
   [Taberlet, Pierre] UiT Arctic Univ Norway, Tromso Museum, Tromso, Norway.
C3 University of Milan; Communaute Universite Grenoble Alpes; Universite
   Grenoble Alpes (UGA); Centre National de la Recherche Scientifique
   (CNRS); Universite Savoie Mont Blanc; UiT The Arctic University of
   Tromso
RP Ficetola, GF (corresponding author), Univ Milan, Dept Environm Sci & Policy, Via Celoria 26, I-20133 Milan, Italy.
EM francesco.ficetola@gmail.com
RI Taberlet, Pierre/D-1178-2010; TABERLET, Pierre/D-1178-2010; Ficetola,
   Gentile Francesco/A-2813-2008; Ficetola, Gentile/A-2813-2008
OI TABERLET, Pierre/0000-0002-3554-5954; Ficetola, Gentile
   Francesco/0000-0003-3414-5155; 
FU H2020 European Research Council [772284]
FX H2020 European Research Council, Grant/Award Number: 772284
CR Alberdi A, 2019, MOL ECOL RESOUR, V19, P327, DOI 10.1111/1755-0998.12960
   Alberdi A, 2018, METHODS ECOL EVOL, V9, P134, DOI 10.1111/2041-210X.12849
   Alsos IG, 2020, PLANTS-BASEL, V9, DOI 10.3390/plants9040432
   Bálint M, 2018, MOL ECOL RESOUR, V18, P1415, DOI 10.1111/1755-0998.12934
   Bass D, 2015, TRENDS PARASITOL, V31, P499, DOI 10.1016/j.pt.2015.06.013
   Bell KL, 2021, ECOL EVOL, V11, P16082, DOI 10.1002/ece3.8281
   Bloor JMG, 2021, SCI REP-UK, V11, DOI 10.1038/s41598-021-97300-9
   Bonin A, 2023, MOL ECOL RESOUR, V23, P368, DOI 10.1111/1755-0998.13709
   Brooks ME, 2017, R J, V9, P378, DOI 10.32614/RJ-2017-066
   Burian A, 2021, MOL ECOL RESOUR, V21, P1422, DOI 10.1111/1755-0998.13367
   Calderón-Sanou I, 2022, DIVERS DISTRIB, V28, P2549, DOI 10.1111/ddi.13529
   Calderón-Sanou I, 2021, SCI REP-UK, V11, DOI 10.1038/s41598-021-94227-z
   Chen WT, 2020, ENVIRON DNA, V2, P115, DOI [10.1002/edn3.79, 10.1002/edn3.79, DOI 10.1002/EDN3.79]
   Coissac E, 2016, MOL ECOL, V25, P1423, DOI 10.1111/mec.13549
   Creedy TJ, 2022, MOL ECOL RESOUR, V22, P847, DOI 10.1111/1755-0998.13502
   D'Amen M, 2018, ECOGRAPHY, V41, P1233, DOI 10.1111/ecog.03148
   Ficetola GF, 2015, MOL ECOL RESOUR, V15, P543, DOI 10.1111/1755-0998.12338
   Floyd R, 2002, MOL ECOL, V11, P839, DOI 10.1046/j.1365-294X.2002.01485.x
   Fricke EC, 2022, SCIENCE, V377, P1008, DOI 10.1126/science.abn4012
   Garces-Pastor S, 2022, NAT COMMUN, V13, DOI 10.1038/s41467-022-34010-4
   Garrido-Sanz L, 2022, MOL ECOL RESOUR, V22, P153, DOI 10.1111/1755-0998.13464
   Gilman SE, 2010, TRENDS ECOL EVOL, V25, P325, DOI 10.1016/j.tree.2010.03.002
   Govender A, 2023, MOL ECOL, V32, P6210, DOI 10.1111/mec.16567
   Graham NR, 2021, MOL ECOL RESOUR, V21, P1755, DOI 10.1111/1755-0998.13414
   Gravel D, 2019, ECOGRAPHY, V42, P401, DOI 10.1111/ecog.04006
   Guardiola M, 2015, PLOS ONE, V10, DOI 10.1371/journal.pone.0139633
   GUERRIERI A, 2022, ANNU REV ECOL EVOL S, DOI DOI 10.1111/MEC.16669
   Gusareva ES, 2019, P NATL ACAD SCI USA, V116, P23299, DOI 10.1073/pnas.1908493116
   Hebert PDN, 2004, P NATL ACAD SCI USA, V101, P14812, DOI 10.1073/pnas.0406166101
   Hebert PDN, 2003, P ROY SOC B-BIOL SCI, V270, pS96, DOI [10.1098/rsbl.2003.0025, 10.1098/rspb.2002.2218]
   Hintikka S, 2022, METABARCOD METAGENOM, V6, P145, DOI 10.3897/mbmg.6.80416
   Holman LE, 2021, NAT ECOL EVOL, V5, P738, DOI 10.1038/s41559-021-01439-7
   Jamy M, 2022, NAT ECOL EVOL, V6, P1458, DOI 10.1038/s41559-022-01838-4
   Jurburg SD, 2021, MOL ECOL RESOUR, V21, P1759, DOI 10.1111/1755-0998.13401
   Kennedy S, 2023, MOL ECOL, V32, P6710, DOI 10.1111/mec.16575
   Krehenwinkel H, 2019, GIGASCIENCE, V8, DOI [10.1101/358572, 10.1093/gigascience/giz006]
   Lawton JH, 1998, NATURE, V391, P72, DOI 10.1038/34166
   Leese F, 2021, ENVIRON DNA, V3, P261, DOI [10.1002/edn3.177, 10.1002/edn3.177, DOI 10.1002/EDN3.177]
   Li FL, 2023, SCI TOTAL ENVIRON, V855, DOI 10.1016/j.scitotenv.2022.158958
   Li JL, 2019, J APPL ECOL, V56, P1232, DOI 10.1111/1365-2664.13352
   Mariac C, 2018, PLOS ONE, V13, DOI 10.1371/journal.pone.0202976
   Mariac C, 2014, MOL ECOL RESOUR, V14, P1103, DOI 10.1111/1755-0998.12258
   Martinez-Almoyna C, 2019, FUNCT ECOL, V33, P2053, DOI 10.1111/1365-2435.13393
   McLaren MR, 2019, ELIFE, V8, DOI 10.7554/eLife.46923
   Murchie TJ, 2021, QUATERNARY RES, V99, P305, DOI 10.1017/qua.2020.59
   Pansu J, 2015, BIOL LETTERS, V11, DOI 10.1098/rsbl.2015.0408
   Parducci L, 2019, FRONT ECOL EVOL, V7, DOI 10.3389/fevo.2019.00189
   Parducci L, 2017, NEW PHYTOL, V214, P924, DOI 10.1111/nph.14470
   Paula DP, 2022, GIGASCIENCE, V11, DOI 10.1093/gigascience/giac020
   Pawlowski J, 2020, MOL ECOL, V29, P4258, DOI 10.1111/mec.15643
   Pedersen MW, 2016, NATURE, V537, P45, DOI 10.1038/nature19085
   Piper AM, 2019, GIGASCIENCE, V8, DOI 10.1093/gigascience/giz092
   Porter TM, 2022, PLOS ONE, V17, DOI 10.1371/journal.pone.0274260
   Ravindran S, 2019, NATURE, V570, P543, DOI 10.1038/d41586-019-01987-w
   Riaz T, 2011, NUCLEIC ACIDS RES, V39, DOI 10.1093/nar/gkr732
   Rodríguez-Ezpeleta N, 2021, MOL ECOL RESOUR, V21, P1405, DOI 10.1111/1755-0998.13399
   Roslin T, 2016, GENOME, V59, P603, DOI 10.1139/gen-2015-0229
   Rubinoff D, 2006, TRENDS ECOL EVOL, V21, P1, DOI 10.1016/j.tree.2005.10.019
   Sirén APK, 2022, DIVERS DISTRIB, V28, P756, DOI 10.1111/ddi.13480
   Slon V, 2017, SCIENCE, V356, P605, DOI 10.1126/science.aam9695
   Stauffer S, 2021, ECOL EVOL, V11, P14630, DOI 10.1002/ece3.8150
   Taberlet P, 2018, ENVIRONMENTAL DNA: FOR BIODIVERSITY RESEARCH AND MONITORING
   Tedersoo Leho, 2022, Mol Ecol, V31, P2769, DOI 10.1111/mec.16460
   Urban MC, 2016, SCIENCE, V353, P1113, DOI 10.1126/science.aad8466
   Ushio Masayuki, 2018, Metabarcoding and Metagenomics, V2, pe23297, DOI [10.3897/mbmg.2.23297, 10.3897/mbmg.2.23297]
   Wang YC, 2021, NATURE, V600, P86, DOI 10.1038/s41586-021-04016-x
   Weber S, 2023, MOL ECOL RESOUR, V23, P471, DOI 10.1111/1755-0998.13710
   Weigand H, 2019, SCI TOTAL ENVIRON, V678, P499, DOI 10.1016/j.scitotenv.2019.04.247
   Yeo D, 2020, SYST BIOL, V69, P999, DOI 10.1093/sysbio/syaa014
   Zavala EI, 2021, NATURE, V595, P399, DOI 10.1038/s41586-021-03675-0
   Zinger L, 2019, MOL ECOL, V28, P1857, DOI 10.1111/mec.15060
NR 71
TC 49
Z9 52
U1 10
U2 67
PU WILEY
PI HOBOKEN
PA 111 RIVER ST, HOBOKEN 07030-5774, NJ USA
SN 0962-1083
EI 1365-294X
J9 MOL ECOL
JI Mol. Ecol.
PD DEC
PY 2023
VL 32
IS 23
SI SI
BP 6320
EP 6329
DI 10.1111/mec.16881
EA FEB 2023
PG 10
WC Biochemistry & Molecular Biology; Ecology; Evolutionary Biology
WE Science Citation Index Expanded (SCI-EXPANDED)
SC Biochemistry & Molecular Biology; Environmental Sciences & Ecology;
   Evolutionary Biology
GA GP7S3
UT WOS:000958662800001
PM 36762839
OA Green Submitted, Bronze
DA 2025-12-19
ER

PT J
AU Hajibabaei, M
   Spall, JL
   Shokralla, S
   van Konynenburg, S
AF Hajibabaei, Mehrdad
   Spall, Jennifer L.
   Shokralla, Shadi
   van Konynenburg, Steven
TI Assessing biodiversity of a freshwater benthic macroinvertebrate
   community through non-destructive environmental barcoding of DNA from
   preservative ethanol
SO BMC ECOLOGY
LA English
DT Article
ID AMPLIFICATION; SEARCH; GALAXY
AB Background: Characterizing biodiversity in a habitat or in targeted taxonomically or socioeconomically important groups remains a challenge. Standard DNA-based biodiversity identification tools such as DNA barcoding coupled with high-throughput Next-Generation Sequencing (NGS) technologies are rapidly changing the landscape of biodiversity analysis by targeting various habitats and a wide array of organisms. However, effective use of these technological advances requires optimized protocols and benchmarking against traditional tools. Here we investigate the use of commonly used preservative ethanol as a non-destructive and inexpensive source of DNA for NGS biodiversity analysis of benthic macroinvertebrates. We used the preservative ethanol added to field collected organisms (live sorted bulk benthic samples) as a source of community DNA for NGS environmental barcoding. We directly compare this approach with a DNA barcode library generated using Sanger sequencing of all individuals separated from abenthic sample as well as with NGS environmental barcoding of DNA extracted from mixed/homogenized tissue specimens of the same benthic sample. We also evaluate a multiplex PCR strategy, as compared to commonly used single amplicon workflow, using three newly designed primer sets targeting a wide array of benthic macroinvertebrate taxa.
   Results: Our results indicate the effectiveness of ethanol-based DNA in providing sequence information from 87% of taxa identified individually from mixture as compared to 89% in conventional tissue extracted DNA. Missing taxa in both DNA sources were from species with the lowest abundance (e.g. 1 individual) in the benthic mixture. Interestingly, we achieved 100% detection for taxa represented with more than 1% individuals in the mixture in both sources of DNA. Our multiplex amplification regime increased the detection as compared to any single primer set indicating the usefulness of using multiple primer sets in initial amplification of target genes.
   Conclusions: Although NGS approaches have significantly increased the potential of using DNA information in biodiversity analysis, robust methods are needed to provide reliable data and alleviate sample-processing bottlenecks. Here we coupled non-destructive DNA access and a multiplex PCR approach in NGS environmental barcoding for effective data generation from benthic live-sorted samples collected in bulk and preserved in ethanol. Our study provides a possible solution to sampling and vouchering challenges in using benthic samples through next-generation environmental barcoding and facilitates wider utility of DNA information, especially species-specific DNA barcodes, in ecological and environmental studies and real-world applications such as biomonitoring programs.
C1 [Hajibabaei, Mehrdad; Spall, Jennifer L.; Shokralla, Shadi; van Konynenburg, Steven] Univ Guelph, Dept Integrat Biol, Biodivers Inst Ontario, Guelph, ON N1G 2W1, Canada.
C3 University of Guelph
RP Hajibabaei, M (corresponding author), Univ Guelph, Dept Integrat Biol, Biodivers Inst Ontario, Guelph, ON N1G 2W1, Canada.
EM mhajibab@uoguelph.ca
FU Government of Canada through Genome Canada; Ontario Genomics Institute
   through Biomonitoring 2.0 project [OGI-050]
FX We thank Toronto Region Conservation Authority (TRCA) for aid in
   sampling. This Project was funded by the Government of Canada through
   Genome Canada and the Ontario Genomics Institute (OGI-050) through the
   Biomonitoring 2.0 project (www.biomonitoring2.org).
CR ALTSCHUL SF, 1990, J MOL BIOL, V215, P403, DOI 10.1006/jmbi.1990.9999
   Baird DJ, 2012, MOL ECOL IN PRESS
   Blankenberg Daniel, 2010, Curr Protoc Mol Biol, VChapter 19, DOI 10.1002/0471142727.mb1910s89
[truncated: 10,058,253 more chars]
